# Supplementary material for: Altered glycosylation of several metastasis-associated glycoproteins with terminal GalNAc defines the highly invasive cancer cell phenotype
Source: Oncotarget. 2022 Jan 10;13:73–89. doi: 10.18632/oncotarget.28167 (PMC8751650; doi:10.18632/oncotarget.28167)
Supplement: Supplementary file 2 [file oncotarget-13-28167-s002.xlsx]

## Sheet: Supplementary Table 1
Supplementary Table 1: Cellular proteins identified by HPA lectin pull-down and LC-MS/MS
													highly invasive cell lines												poorly invasive cell lines
													Strep+HPA+A431 (N=2)			Strep+A431			Strep+HPA+SW-48 (N=2)			Strep+SW-48			Strep+HPA+RCC4 (N=2)			Strep+RCC4			Strep+HPA+HepG2 (N=2)			Strep+HepG2
Description	Protein ID in UNIPROT	Glycosylation	Entry Name	Gene Name	Protein Length [aa]	Coverage [%]	Organism	Protein Existence	Protein name	Protein Probability	Top Peptide Probability	Unique Stripped Peptides	Total Spectral Count	Unique Spectral Count	Razor Spectral Count	Total Spectral Count	Unique Spectral Count	Razor Spectral Count	Total Spectral Count	Unique Spectral Count	Razor Spectral Count	Total Spectral Count	Unique Spectral Count	Razor Spectral Count	Total Spectral Count	Unique Spectral Count	Razor Spectral Count	Total Spectral Count	Unique Spectral Count	Razor Spectral Count	Total Spectral Count	Unique Spectral Count	Razor Spectral Count	Total Spectral Count	Unique Spectral Count	Razor Spectral Count
sp|P00533|EGFR_HUMAN	P00533	N+O	EGFR_HUMAN	EGFR	1210	38	Homo sapiens OX=9606	1:Experimental evidence at protein level	Epidermal growth factor receptor	1	0.999	36	247.5	240	247.5	2	1	2	104	98	104	0	0	0	24.5	22	24.5	2	1	2	0	0	0	0	0	0
sp|P16144|ITB4_HUMAN	P16144	N+O	ITB4_HUMAN	ITGB4	1822	31	Homo sapiens OX=9606	1:Experimental evidence at protein level	Integrin beta-4	1	0.999	46	167.5	167.5	167.5	8	8	8	115	115	115	10	10	10	0	0	0	0	0	0	0	0	0	0	0	0
sp|P05556|ITB1_HUMAN	P05556	N+O	ITB1_HUMAN	ITGB1	798	27	Homo sapiens OX=9606	1:Experimental evidence at protein level	Integrin beta-1	1	0.999	21	157.5	150.5	157.5	0	0	0	47	44	47	0	0	0	23.5	19.5	23.5	4	3	4	8	6.5	8	15	13	15
sp|P17301|ITA2_HUMAN	P17301	N+O	ITA2_HUMAN	ITGA2	1181	18	Homo sapiens OX=9606	1:Experimental evidence at protein level	Integrin alpha-2	1	0.999	19	69.5	69.5	69.5	0	0	0	22	22	22	0	0	0	0	0	0	0	0	0	5	5	5	2	2	2
sp|O15031|PLXB2_HUMAN	O15031	N+O	PLXB2_HUMAN	PLXNB2	1838	21	Homo sapiens OX=9606	1:Experimental evidence at protein level	Plexin-B2	1	0.999	30	69	69	69	0	0	0	31	31	31	0	0	0	14	14	14	0	0	0	0	0	0	0	0	0
sp|P23229|ITA6_HUMAN	P23229	N+O	ITA6_HUMAN	ITGA6	1130	24	Homo sapiens OX=9606	1:Experimental evidence at protein level	Integrin alpha-6	1	0.999	23	65.5	65.5	65.5	0	0	0	41	41	41	0	0	0	0	0	0	0	0	0	0	0	0	1	1	1
sp|P02786|TFR1_HUMAN	P02786	N+O	TFR1_HUMAN	TFRC	760	36	Homo sapiens OX=9606	1:Experimental evidence at protein level	Transferrin receptor protein 1	1	0.999	22	62.5	62.5	62.5	0	0	0	61	61	61	0	0	0	14.5	14.5	14.5	5	5	5	16.5	16.5	16.5	31	31	31
sp|P35613|BASI_HUMAN	P35613	N+O	BASI_HUMAN	BSG	385	25	Homo sapiens OX=9606	1:Experimental evidence at protein level	Basigin	1	0.999	8	61.5	61.5	61.5	1	1	1	55.5	55.5	55.5	0	0	0	11	11	11	4	4	4	11	11	11	14	14	14
sp|Q9P2B2|FPRP_HUMAN	Q9P2B2	N+O	FPRP_HUMAN	PTGFRN	879	27	Homo sapiens OX=9606	1:Experimental evidence at protein level	Prostaglandin F2 receptor negative regulator	1	0.999	20	60.5	60.5	60.5	0	0	0	26.5	26.5	26.5	0	0	0	3.5	3.5	3.5	0	0	0	0	0	0	0	0	0
sp|Q07954|LRP1_HUMAN	Q07954	N+O	LRP1_HUMAN	LRP1	4544	8	Homo sapiens OX=9606	1:Experimental evidence at protein level	Prolow-density lipoprotein receptor-related protein 1	1	0.999	29	40.5	40.5	40.5	0	0	0	8.5	8.5	8.5	0	0	0	1	1	1	1	1	1	0	0	0	0	0	0
sp|Q92896|GSLG1_HUMAN	Q92896	N+O	GSLG1_HUMAN	GLG1	1179	20	Homo sapiens OX=9606	1:Experimental evidence at protein level	Golgi apparatus protein 1	1	0.999	21	38	38	38	0	0	0	55	55	55	0	0	0	0.5	0.5	0.5	0	0	0	8.5	8.5	8.5	13	13	13
sp|Q08380|LG3BP_HUMAN	Q08380	N+O	LG3BP_HUMAN	LGALS3BP	585	19	Homo sapiens OX=9606	1:Experimental evidence at protein level	Galectin-3-binding protein	1	0.999	8	37	37	37	0	0	0	7	7	7	0	0	0	0.5	0.5	0.5	0	0	0	6.5	6.5	6.5	9	9	9
sp|Q14126|DSG2_HUMAN	Q14126	N+O	DSG2_HUMAN	DSG2	1118	20	Homo sapiens OX=9606	1:Experimental evidence at protein level	Desmoglein-2	1	0.999	18	36.5	36.5	36.5	3	3	3	18.5	18.5	18.5	3	3	3	7.5	7.5	7.5	0	0	0	0	0	0	0	0	0
sp|Q12797|ASPH_HUMAN	Q12797	N+O	ASPH_HUMAN	ASPH	758	26	Homo sapiens OX=9606	1:Experimental evidence at protein level	Aspartyl/asparaginyl beta-hydroxylase	1	0.999	15	33.5	33.5	33.5	0	0	0	21.5	21.5	21.5	1	1	1	0	0	0	0	0	0	2.5	2.5	2.5	12	12	12
sp|P06756|ITAV_HUMAN	P06756	N+O	ITAV_HUMAN	ITGAV	1048	23	Homo sapiens OX=9606	1:Experimental evidence at protein level	Integrin alpha-V	1	0.999	21	33	33	33	0	0	0	7.5	7.5	7.5	0	0	0	9	9	9	0	0	0	0	0	0	1	1	1
sp|P78527|PRKDC_HUMAN	P78527	N+O	PRKDC_HUMAN	PRKDC	4128	12	Homo sapiens OX=9606	1:Experimental evidence at protein level	DNA-dependent protein kinase catalytic subunit	1	0.999	39	32.5	32.5	32.5	0	0	0	35	35	35	5	5	5	11.5	11.5	11.5	37	37	37	2	2	2	19	19	19
sp|Q13751|LAMB3_HUMAN	Q13751	N+O	LAMB3_HUMAN	LAMB3	1172	20	Homo sapiens OX=9606	1:Experimental evidence at protein level	Laminin subunit beta-3	1	0.999	18	31.5	31.5	31.5	3	3	3	1.5	1.5	1.5	1	1	1	0	0	0	0	0	0	0	0	0	0	0	0
sp|P11717|MPRI_HUMAN	P11717	N+O	MPRI_HUMAN	IGF2R	2491	13	Homo sapiens OX=9606	1:Experimental evidence at protein level	Cation-independent mannose-6-phosphate receptor	1	0.999	27	30.5	30.5	30.5	0	0	0	17.5	17.5	17.5	0	0	0	21.5	21.5	21.5	0	0	0	15	15	15	19	19	19
sp|O43278|SPIT1_HUMAN	O43278	N+O	SPIT1_HUMAN	SPINT1	529	25	Homo sapiens OX=9606	1:Experimental evidence at protein level	Kunitz-type protease inhibitor 1	1	0.999	13	29	29	29	0	0	0	32	32	32	0	0	0	0	0	0	0	0	0	0	0	0	0	0	0
sp|Q16787|LAMA3_HUMAN	Q16787	N+O	LAMA3_HUMAN	LAMA3	3333	7	Homo sapiens OX=9606	1:Experimental evidence at protein level	Laminin subunit alpha-3	1	0.999	19	27	27	27	2	2	2	2.5	2.5	2.5	0	0	0	0	0	0	0	0	0	0	0	0	0	0	0
sp|Q14435|GALT3_HUMAN	Q14435	N+O	GALT3_HUMAN	GALNT3	633	20	Homo sapiens OX=9606	1:Experimental evidence at protein level	Polypeptide N-acetylgalactosaminyltransferase 3	1	0.999	10	30.5	26	30.5	0	0	0	6	5.5	6	0	0	0	0	0	0	0	0	0	0	0	0	0	0	0
sp|Q8NBJ4|GOLM1_HUMAN	Q8NBJ4	N+O	GOLM1_HUMAN	GOLM1	401	28	Homo sapiens OX=9606	1:Experimental evidence at protein level	Golgi membrane protein 1	1	0.999	11	24.5	24.5	24.5	0	0	0	18	18	18	0	0	0	2	2	2	0	0	0	0	0	0	0	0	0
sp|P16070|CD44_HUMAN	P16070	N+O	CD44_HUMAN	CD44	742	10	Homo sapiens OX=9606	1:Experimental evidence at protein level	CD44 antigen	1	0.999	7	22	22	22	1	1	1	5.5	5.5	5.5	0	0	0	13	13	13	4	4	4	0	0	0	0	0	0
sp|P16422|EPCAM_HUMAN	P16422	N+O	EPCAM_HUMAN	EPCAM	314	29	Homo sapiens OX=9606	1:Experimental evidence at protein level	Epithelial cell adhesion molecule	1	0.999	8	21	21	21	0	0	0	30	30	30	1	1	1	0	0	0	0	0	0	1.5	1.5	1.5	1	1	1
sp|Q9Y624|JAM1_HUMAN	Q9Y624	N+O	JAM1_HUMAN	F11R	299	39	Homo sapiens OX=9606	1:Experimental evidence at protein level	Junctional adhesion molecule A	1	0.999	9	21	21	21	0	0	0	6.5	6.5	6.5	0	0	0	1	1	1	0	0	0	1.5	1.5	1.5	3	3	3
sp|Q969P0|IGSF8_HUMAN	Q969P0	N+O	IGSF8_HUMAN	IGSF8	613	19	Homo sapiens OX=9606	1:Experimental evidence at protein level	Immunoglobulin superfamily member 8	1	0.999	9	19	19	19	0	0	0	1.5	1.5	1.5	0	0	0	0.5	0.5	0.5	0	0	0	0	0	0	0	0	0
sp|O75976|CBPD_HUMAN	O75976	N+O	CBPD_HUMAN	CPD	1380	11	Homo sapiens OX=9606	1:Experimental evidence at protein level	Carboxypeptidase D	1	0.999	13	18.5	18.5	18.5	0	0	0	7.5	7.5	7.5	0	0	0	8.5	8.5	8.5	0	0	0	0	0	0	1	1	1
sp|P13987|CD59_HUMAN	P13987	N+O	CD59_HUMAN	CD59	128	18	Homo sapiens OX=9606	1:Experimental evidence at protein level	CD59 glycoprotein	1	0.999	3	18	18	18	0	0	0	6	6	6	1	1	1	6.5	6.5	6.5	1	1	1	2.5	2.5	2.5	3	3	3
sp|Q9Y5Y6|ST14_HUMAN	Q9Y5Y6	O	ST14_HUMAN	ST14	855	15	Homo sapiens OX=9606	1:Experimental evidence at protein level	Suppressor of tumorigenicity 14 protein	1	0.999	10	18	18	18	0	0	0	7.5	7.5	7.5	0	0	0	0	0	0	0	0	0	0	0	0	0	0	0
sp|P05362|ICAM1_HUMAN	P05362	N+O	ICAM1_HUMAN	ICAM1	532	21	Homo sapiens OX=9606	1:Experimental evidence at protein level	Intercellular adhesion molecule 1	1	0.999	9	17.5	17.5	17.5	0	0	0	1.5	1.5	1.5	0	0	0	5.5	5.5	5.5	1	1	1	5.5	5.5	5.5	7	7	7
sp|P08238|HS90B_HUMAN	P08238	N+O	HS90B_HUMAN	HSP90AB1	724	44	Homo sapiens OX=9606	1:Experimental evidence at protein level	Heat shock protein HSP 90-beta	1	0.999	30	34	16	34	5	5	5	25.5	10.5	25.5	8	4	8	69.5	22.5	69.5	73	33	73	89.5	34.5	89.5	103	37	103
sp|P11166|GTR1_HUMAN	P11166	N+O	GTR1_HUMAN	SLC2A1	492	12	Homo sapiens OX=9606	1:Experimental evidence at protein level	Solute carrier family 2, facilitated glucose transporter member 1	1	0.999	6	16	16	16	1	1	1	30	30	30	3	3	3	15.5	15.5	15.5	9	9	9	8	8	8	11	11	11
sp|Q9UIW2|PLXA1_HUMAN	Q9UIW2	N+O	PLXA1_HUMAN	PLXNA1	1896	9	Homo sapiens OX=9606	1:Experimental evidence at protein level	Plexin-A1	1	0.999	16	19	16	19	0	0	0	4.5	4	4.5	0	0	0	0	0	0	0	0	0	0	0	0	0	0	0
sp|P18564|ITB6_HUMAN	P18564	N+O	ITB6_HUMAN	ITGB6	788	16	Homo sapiens OX=9606	1:Experimental evidence at protein level	Integrin beta-6	1	0.999	10	22.5	15.5	15.5	0	0	0	3.5	0.5	0.5	0	0	0	4	0	0	1	0	0	1.5	0	0	2	0	0
sp|Q9H5V8|CDCP1_HUMAN	Q9H5V8	N+O	CDCP1_HUMAN	CDCP1	836	16	Homo sapiens OX=9606	1:Experimental evidence at protein level	CUB domain-containing protein 1	1	0.999	13	15	15	15	0	0	0	29.5	29.5	29.5	0	0	0	17.5	17.5	17.5	0	0	0	0	0	0	0	0	0
sp|P07602|SAP_HUMAN	P07602	N+O	SAP_HUMAN	PSAP	524	20	Homo sapiens OX=9606	1:Experimental evidence at protein level	Prosaposin	1	0.999	9	13.5	13.5	13.5	0	0	0	3.5	3.5	3.5	0	0	0	2.5	2.5	2.5	0	0	0	0.5	0.5	0.5	0	0	0
sp|P15529|MCP_HUMAN	P15529	N+O	MCP_HUMAN	CD46	392	12	Homo sapiens OX=9606	1:Experimental evidence at protein level	Membrane cofactor protein	1	0.999	5	11.5	11.5	11.5	0	0	0	5.5	5.5	5.5	0	0	0	0.5	0.5	0.5	0	0	0	0	0	0	1	1	1
sp|P50281|MMP14_HUMAN	P50281	O	MMP14_HUMAN	MMP14	582	7	Homo sapiens OX=9606	1:Experimental evidence at protein level	Matrix metalloproteinase-14	1	0.999	4	11.5	11.5	11.5	0	0	0	2	2	2	0	0	0	2.5	2.5	2.5	0	0	0	0	0	0	0	0	0
sp|P11047|LAMC1_HUMAN	P11047	N+O	LAMC1_HUMAN	LAMC1	1609	7	Homo sapiens OX=9606	1:Experimental evidence at protein level	Laminin subunit gamma-1	1	0.999	9	11	11	11	0	0	0	3.5	3.5	3.5	0	0	0	1	1	1	2	2	2	1	1	1	0	0	0
sp|P30533|AMRP_HUMAN	P30533	N+O	AMRP_HUMAN	LRPAP1	357	26	Homo sapiens OX=9606	1:Experimental evidence at protein level	Alpha-2-macroglobulin receptor-associated protein	1	0.999	8	11	11	11	0	0	0	5.5	5.5	5.5	0	0	0	0	0	0	0	0	0	2	2	2	4	4	4
sp|Q8NFJ5|RAI3_HUMAN	Q8NFJ5	N+O	RAI3_HUMAN	GPRC5A	357	11	Homo sapiens OX=9606	1:Experimental evidence at protein level	Retinoic acid-induced protein 3	1	0.999	3	11	11	11	0	0	0	10.5	10.5	10.5	2	2	2	1	1	1	0	0	0	0	0	0	0	0	0
sp|P11279|LAMP1_HUMAN	P11279	N+O	LAMP1_HUMAN	LAMP1	417	10	Homo sapiens OX=9606	1:Experimental evidence at protein level	Lysosome-associated membrane glycoprotein 1	1	0.999	4	10.5	10.5	10.5	0	0	0	10.5	10.5	10.5	0	0	0	8	8	8	0	0	0	6	6	6	4	4	4
sp|Q99808|S29A1_HUMAN	Q99808	N+O	S29A1_HUMAN	SLC29A1	456	9	Homo sapiens OX=9606	1:Experimental evidence at protein level	Equilibrative nucleoside transporter 1	1	0.999	4	10.5	10.5	10.5	0	0	0	1	1	1	0	0	0	0	0	0	0	0	0	0	0	0	0	0	0
sp|Q5ZPR3|CD276_HUMAN	Q5ZPR3	N+O	CD276_HUMAN	CD276	534	12	Homo sapiens OX=9606	1:Experimental evidence at protein level	CD276 antigen	1	0.999	4	10	10	10	0	0	0	2.5	2.5	2.5	0	0	0	0	0	0	0	0	0	0	0	0	0	0	0
sp|Q04912|RON_HUMAN	Q04912	N+O	RON_HUMAN	MST1R	1400	3	Homo sapiens OX=9606	1:Experimental evidence at protein level	Macrophage-stimulating protein receptor	1	0.999	4	8.5	8.5	8.5	0	0	0	2	2	2	0	0	0	0	0	0	0	0	0	0	0	0	0	0	0
sp|P20645|MPRD_HUMAN	P20645	N+O	MPRD_HUMAN	M6PR	277	13	Homo sapiens OX=9606	1:Experimental evidence at protein level	Cation-dependent mannose-6-phosphate receptor	1	0.999	3	8	8	8	0	0	0	9	9	9	0	0	0	9	9	9	5	5	5	3.5	3.5	3.5	5	5	5
sp|Q9UKM7|MA1B1_HUMAN	Q9UKM7	O	MA1B1_HUMAN	MAN1B1	699	9	Homo sapiens OX=9606	1:Experimental evidence at protein level	Endoplasmic reticulum mannosyl-oligosaccharide 1,2-alpha-mannosidase	1	0.999	4	8	8	8	0	0	0	4	4	4	0	0	0	0	0	0	0	0	0	0	0	0	0	0	0
sp|P04843|RPN1_HUMAN	P04843	N+O	RPN1_HUMAN	RPN1	607	39	Homo sapiens OX=9606	1:Experimental evidence at protein level	Dolichyl-diphosphooligosaccharide--protein glycosyltransferase subunit 1	1	0.999	17	7.5	7.5	7.5	0	0	0	4	4	4	2	2	2	12	12	12	17	17	17	18	18	18	36	36	36
sp|P30101|PDIA3_HUMAN	P30101	O	PDIA3_HUMAN	PDIA3	505	46	Homo sapiens OX=9606	1:Experimental evidence at protein level	Protein disulfide-isomerase A3	1	0.999	19	7.5	7.5	7.5	0	0	0	5	5	5	0	0	0	19	19	19	16	16	16	38	38	38	70	70	70
sp|Q8IWT6|LRC8A_HUMAN	Q8IWT6	N+O	LRC8A_HUMAN	LRRC8A	810	14	Homo sapiens OX=9606	1:Experimental evidence at protein level	Volume-regulated anion channel subunit LRRC8A	1	0.999	10	9	7.5	9	0	0	0	7	7	7	0	0	0	0	0	0	0	0	0	0	0	0	0	0	0
sp|Q9UMD9|COHA1_HUMAN	Q9UMD9	N+O	COHA1_HUMAN	COL17A1	1497	7	Homo sapiens OX=9606	1:Experimental evidence at protein level	Collagen alpha-1(XVII) chain	1	0.999	8	7	7	7	0	0	0	10.5	10.5	10.5	0	0	0	0	0	0	0	0	0	0	0	0	0	0	0
sp|Q16706|MA2A1_HUMAN	Q16706	N+O	MA2A1_HUMAN	MAN2A1	1144	11	Homo sapiens OX=9606	1:Experimental evidence at protein level	Alpha-mannosidase 2	1	0.999	10	6.5	6.5	6.5	0	0	0	8	8	8	0	0	0	0	0	0	2	2	2	2	2	2	14	14	14
sp|Q9Y653|AGRG1_HUMAN	Q9Y653	N+O	AGRG1_HUMAN	ADGRG1	693	9	Homo sapiens OX=9606	1:Experimental evidence at protein level	Adhesion G-protein coupled receptor G1	1	0.999	4	6.5	6.5	6.5	0	0	0	2.5	2.5	2.5	0	0	0	2	2	2	0	0	0	0	0	0	0	0	0
sp|O94905|ERLN2_HUMAN	O94905	N+O	ERLN2_HUMAN	ERLIN2	339	33	Homo sapiens OX=9606	1:Experimental evidence at protein level	Erlin-2	1	0.999	9	11	6	11	1	0	1	12	6.5	12	5	0	5	1.5	0	1.5	2	0	2	5.5	3	5.5	11	9	11
sp|P14625|ENPL_HUMAN	P14625	N+O	ENPL_HUMAN	HSP90B1	803	39	Homo sapiens OX=9606	1:Experimental evidence at protein level	Endoplasmin	1	0.999	30	8	6	6	0	0	0	8	4.5	4.5	1	0	0	33.5	29	29	39	34	34	53	49.5	49.5	94	88	88
sp|O43291|SPIT2_HUMAN	O43291	N+O	SPIT2_HUMAN	SPINT2	252	19	Homo sapiens OX=9606	1:Experimental evidence at protein level	Kunitz-type protease inhibitor 2	1	0.999	4	5.5	5.5	5.5	0	0	0	7.5	7.5	7.5	0	0	0	0	0	0	0	0	0	0	0	0	0	0	0
sp|P49755|TMEDA_HUMAN	P49755	N+O	TMEDA_HUMAN	TMED10	219	31	Homo sapiens OX=9606	1:Experimental evidence at protein level	Transmembrane emp24 domain-containing protein 10	1	0.999	5	5.5	5.5	5.5	0	0	0	2	2	2	0	0	0	1.5	1.5	1.5	5	5	5	20	20	20	23	23	23
sp|Q9HC07|TM165_HUMAN	Q9HC07	O	TM165_HUMAN	TMEM165	324	17	Homo sapiens OX=9606	1:Experimental evidence at protein level	Transmembrane protein 165	1	0.999	4	5.5	5.5	5.5	0	0	0	4.5	4.5	4.5	0	0	0	0.5	0.5	0.5	0	0	0	0	0	0	5	5	5
sp|P25445|TNR6_HUMAN	P25445	N+O	TNR6_HUMAN	FAS	335	8	Homo sapiens OX=9606	1:Experimental evidence at protein level	Tumor necrosis factor receptor superfamily member 6	1	0.999	2	5	5	5	0	0	0	4	4	4	0	0	0	0	0	0	0	0	0	0	0	0	0	0	0
sp|P18084|ITB5_HUMAN	P18084	N+O	ITB5_HUMAN	ITGB5	799	5	Homo sapiens OX=9606	1:Experimental evidence at protein level	Integrin beta-5	1	0.999	4	4.5	4.5	4.5	0	0	0	2.5	2.5	2.5	0	0	0	1.5	1.5	1.5	0	0	0	0	0	0	0	0	0
sp|P19634|SL9A1_HUMAN	P19634	N+O	SL9A1_HUMAN	SLC9A1	815	6	Homo sapiens OX=9606	1:Experimental evidence at protein level	Sodium/hydrogen exchanger 1	1	0.999	4	4.5	4.5	4.5	0	0	0	2	2	2	0	0	0	0	0	0	0	0	0	0	0	0	0	0	0
sp|O94923|GLCE_HUMAN	O94923	N+O	GLCE_HUMAN	GLCE	617	4	Homo sapiens OX=9606	1:Experimental evidence at protein level	D-glucuronyl C5-epimerase	1	0.999	2	4	4	4	0	0	0	2	2	2	0	0	0	0	0	0	0	0	0	0	0	0	0	0	0
sp|O95373|IPO7_HUMAN	O95373	O	IPO7_HUMAN	IPO7	1038	8	Homo sapiens OX=9606	1:Experimental evidence at protein level	Importin-7	1	0.999	7	4	4	4	0	0	0	2	2	2	0	0	0	4.5	4.5	4.5	9	9	9	0	0	0	0	0	0
sp|Q6P4E1|GOLM2_HUMAN	Q6P4E1	N+O	GOLM2_HUMAN	GOLM2	436	13	Homo sapiens OX=9606	1:Experimental evidence at protein level	Protein GOLM2	1	0.999	5	4	4	4	0	0	0	2.5	2.5	2.5	0	0	0	0	0	0	0	0	0	0	0	0	0	0	0
sp|Q8NCL4|GALT6_HUMAN	Q8NCL4	N+O	GALT6_HUMAN	GALNT6	622	8	Homo sapiens OX=9606	1:Experimental evidence at protein level	Polypeptide N-acetylgalactosaminyltransferase 6	1	0.999	4	8.5	4	4	0	0	0	1.5	1	1	0	0	0	0	0	0	0	0	0	0	0	0	0	0	0
sp|Q9BS26|ERP44_HUMAN	Q9BS26	O	ERP44_HUMAN	ERP44	406	27	Homo sapiens OX=9606	1:Experimental evidence at protein level	Endoplasmic reticulum resident protein 44	1	0.999	8	3.5	3.5	3.5	0	0	0	5.5	5.5	5.5	0	0	0	0.5	0.5	0.5	1	1	1	6.5	6.5	6.5	12	12	12
sp|P04626|ERBB2_HUMAN	P04626	N+O	ERBB2_HUMAN	ERBB2	1255	5	Homo sapiens OX=9606	1:Experimental evidence at protein level	Receptor tyrosine-protein kinase erbB-2	1	0.999	5	10.5	3	3	1	0	0	7.5	1.5	1.5	0	0	0	2.5	0	0	1	0	0	0	0	0	0	0	0
sp|P18827|SDC1_HUMAN	P18827	N+O	SDC1_HUMAN	SDC1	310	15	Homo sapiens OX=9606	1:Experimental evidence at protein level	Syndecan-1	1	0.999	3	3	3	3	0	0	0	1	1	1	0	0	0	1	1	1	0	0	0	1	1	1	1	1	1
sp|Q86X29|LSR_HUMAN	Q86X29	O	LSR_HUMAN	LSR	649	14	Homo sapiens OX=9606	1:Experimental evidence at protein level	Lipolysis-stimulated lipoprotein receptor	1	0.999	6	3	3	3	0	0	0	2	2	2	0	0	0	3	3	3	0	0	0	0	0	0	0	0	0
sp|Q92692|NECT2_HUMAN	Q92692	N+O	NECT2_HUMAN	NECTIN2	538	1	Homo sapiens OX=9606	1:Experimental evidence at protein level	Nectin-2	0.981	0.999	1	3	3	3	0	0	0	5	5	5	0	0	0	0	0	0	0	0	0	0	0	0	0	0	0
sp|P05067|A4_HUMAN	P05067	N+O	A4_HUMAN	APP	770	5	Homo sapiens OX=9606	1:Experimental evidence at protein level	Amyloid-beta precursor protein	1	0.999	3	2.5	2.5	2.5	0	0	0	7	7	7	0	0	0	0	0	0	0	0	0	0	0	0	0	0	0
sp|Q13641|TPBG_HUMAN	Q13641	N+O	TPBG_HUMAN	TPBG	420	5	Homo sapiens OX=9606	1:Experimental evidence at protein level	Trophoblast glycoprotein	1	0.999	2	2.5	2.5	2.5	0	0	0	1	1	1	0	0	0	0	0	0	0	0	0	0	0	0	0	0	0
sp|Q6ZRP7|QSOX2_HUMAN	Q6ZRP7	N+O	QSOX2_HUMAN	QSOX2	698	11	Homo sapiens OX=9606	1:Experimental evidence at protein level	Sulfhydryl oxidase 2	1	0.999	7	2.5	2.5	2.5	0	0	0	3.5	3.5	3.5	0	0	0	0	0	0	0	0	0	0	0	0	3	3	3
sp|O15431|COPT1_HUMAN	O15431	N+O	COPT1_HUMAN	SLC31A1	190	15	Homo sapiens OX=9606	1:Experimental evidence at protein level	High affinity copper uptake protein 1	1	0.999	2	2	2	2	0	0	0	2	2	2	0	0	0	0	0	0	0	0	0	0	0	0	0	0	0
sp|O76095|JTB_HUMAN	O76095	O	JTB_HUMAN	JTB	146	8	Homo sapiens OX=9606	1:Experimental evidence at protein level	Protein JTB	0.981	0.999	1	2	2	2	0	0	0	1	1	1	0	0	0	0	0	0	0	0	0	0	0	0	0	0	0
sp|Q08345|DDR1_HUMAN	Q08345	N+O	DDR1_HUMAN	DDR1	913	4	Homo sapiens OX=9606	1:Experimental evidence at protein level	Epithelial discoidin domain-containing receptor 1	1	0.999	3	2	2	2	0	0	0	2	2	2	0	0	0	0	0	0	0	0	0	0	0	0	0	0	0
sp|Q14160|SCRIB_HUMAN	Q14160	O	SCRIB_HUMAN	SCRIB	1630	2	Homo sapiens OX=9606	1:Experimental evidence at protein level	Protein scribble homolog	1	0.999	4	3.5	2	3.5	0	0	0	1	0	1	0	0	0	0.5	0	0.5	0	0	0	0	0	0	0	0	0
sp|Q68CQ7|GL8D1_HUMAN	Q68CQ7	N+O	GL8D1_HUMAN	GLT8D1	371	13	Homo sapiens OX=9606	1:Experimental evidence at protein level	Glycosyltransferase 8 domain-containing protein 1	1	0.999	4	2	2	2	0	0	0	1.5	1.5	1.5	0	0	0	0	0	0	0	0	0	0	0	0	3	3	3
sp|Q9P2N5|RBM27_HUMAN	Q9P2N5	O	RBM27_HUMAN	RBM27	1060	15	Homo sapiens OX=9606	1:Experimental evidence at protein level	RNA-binding protein 27	1	0.999	12	2	2	2	0	0	0	2	2	2	0	0	0	1.5	1.5	1.5	0	0	0	13.5	12	13.5	7	7	7
sp|Q5VW38|GP107_HUMAN	Q5VW38	N+O	GP107_HUMAN	GPR107	600	4	Homo sapiens OX=9606	1:Experimental evidence at protein level	Protein GPR107	1	0.9984	2	1.5	1.5	1.5	0	0	0	1.5	1.5	1.5	0	0	0	0	0	0	0	0	0	0	0	0	0	0	0
sp|O00592|PODXL_HUMAN	O00592	N+O	PODXL_HUMAN	PODXL	558	8	Homo sapiens OX=9606	1:Experimental evidence at protein level	Podocalyxin	1	0.999	4	1	1	1	0	0	0	11	11	11	0	0	0	1	1	1	0	0	0	0	0	0	0	0	0
sp|P10321|HLAC_HUMAN	P10321	N+O	HLAC_HUMAN	HLA-C	366	29	Homo sapiens OX=9606	1:Experimental evidence at protein level	HLA class I histocompatibility antigen, C alpha chain	1	0.999	9	28	1	1	0	0	0	1	0	0	0	0	0	23	2	2	8	0	0	6	4	4	5	2	2
sp|P13473|LAMP2_HUMAN	P13473	N+O	LAMP2_HUMAN	LAMP2	410	5	Homo sapiens OX=9606	1:Experimental evidence at protein level	Lysosome-associated membrane glycoprotein 2	1	0.999	2	1	1	1	0	0	0	2	2	2	0	0	0	1.5	1.5	1.5	0	0	0	3	3	3	0	0	0
sp|Q8IZJ1|UNC5B_HUMAN	Q8IZJ1	N+O	UNC5B_HUMAN	UNC5B	945	2	Homo sapiens OX=9606	1:Experimental evidence at protein level	Netrin receptor UNC5B	0.9936	0.999	2	1	1	1	0	0	0	1.5	1.5	1.5	0	0	0	0	0	0	0	0	0	0	0	0	0	0	0
sp|P62820|RAB1A_HUMAN	P62820	N+O	RAB1A_HUMAN	RAB1A	205	59	Homo sapiens OX=9606	1:Experimental evidence at protein level	Ras-related protein Rab-1A	1	0.999	9	2.5	0	2.5	0	0	0	5	0	5	2	0	2	11.5	0	11.5	12	0	12	24.5	4	24.5	22	7	22

## Sheet: Supplementary Table 4
Supplementary Table 4: The number of distinct peptides assigned for each protein by HPA lectin pull-down and LC-MS/MS
Peptide sequence	Peptide Length	Charges	Probability	Spectral Count	Intensity	Assigned Modifications	Observed Modifications	Protein	Protein ID	Entry Name	Gene	Protein Description	Mapped Genes	Mapped Proteins
LASVPGSQTVVVK	13	2	0.9978	1	0.000000			sp|O00592|PODXL_HUMAN	O00592	PODXL_HUMAN	PODXL	Podocalyxin
LASVPGSQTVVVK	13	2	1.0000	1	0.000000			sp|O00592|PODXL_HUMAN	O00592	PODXL_HUMAN	PODXL	Podocalyxin			Legend:
CEDLETQTQSEK	12	2	1.0000	3	0.000000	1C(57.0215)		sp|O00592|PODXL_HUMAN	O00592	PODXL_HUMAN	PODXL	Podocalyxin				Strep+HPA+A431 replicate 1
DDLDEEEDTHL	11	2	1.0000	1	0.000000			sp|O00592|PODXL_HUMAN	O00592	PODXL_HUMAN	PODXL	Podocalyxin				Strep+HPA+A431 replicate 2
LASVPGSQTVVVK	13	2	1.0000	2	0.000000			sp|O00592|PODXL_HUMAN	O00592	PODXL_HUMAN	PODXL	Podocalyxin				Strep+HPA+SW-48 replicate 1
LGDQGPPEEAEDR	13	2	1.0000	5	0.000000			sp|O00592|PODXL_HUMAN	O00592	PODXL_HUMAN	PODXL	Podocalyxin				Strep+HPA+SW-48 replicate 2
CEDLETQTQSEK	12	2	1.0000	2	0.000000	1C(57.0215)		sp|O00592|PODXL_HUMAN	O00592	PODXL_HUMAN	PODXL	Podocalyxin
DDLDEEEDTHL	11	2	1.0000	1	0.000000			sp|O00592|PODXL_HUMAN	O00592	PODXL_HUMAN	PODXL	Podocalyxin
LASVPGSQTVVVK	13	2	1.0000	2	0.000000			sp|O00592|PODXL_HUMAN	O00592	PODXL_HUMAN	PODXL	Podocalyxin
LGDQGPPEEAEDR	13	2	1.0000	6	0.000000			sp|O00592|PODXL_HUMAN	O00592	PODXL_HUMAN	PODXL	Podocalyxin
AEEASHWLWSR	11	2	1.0000	6	0.000000			sp|O15031|PLXB2_HUMAN	O15031	PLXB2_HUMAN	PLXNB2	Plexin-B2
AMTLQEAEAFVGAER	15	2	1.0000	1	0.000000	2M(15.9949)		sp|O15031|PLXB2_HUMAN	O15031	PLXB2_HUMAN	PLXNB2	Plexin-B2
DSAGEPLYK	9	2	0.9998	3	0.000000			sp|O15031|PLXB2_HUMAN	O15031	PLXB2_HUMAN	PLXNB2	Plexin-B2
DSQDPYCGWCVVEGR	15	2	1.0000	1	0.000000	10C(57.0215), 7C(57.0215)		sp|O15031|PLXB2_HUMAN	O15031	PLXB2_HUMAN	PLXNB2	Plexin-B2
DTTHNLPEFIVK	12	2, 3	1.0000	2	0.000000			sp|O15031|PLXB2_HUMAN	O15031	PLXB2_HUMAN	PLXNB2	Plexin-B2
EAFEAYTDHATYK	13	2, 3	1.0000	6	0.000000			sp|O15031|PLXB2_HUMAN	O15031	PLXB2_HUMAN	PLXNB2	Plexin-B2
EASPNPEDGIVR	12	2	1.0000	7	0.000000			sp|O15031|PLXB2_HUMAN	O15031	PLXB2_HUMAN	PLXNB2	Plexin-B2
FGAQLQCVTGPQATR	15	2	1.0000	2	0.000000	7C(57.0215)		sp|O15031|PLXB2_HUMAN	O15031	PLXB2_HUMAN	PLXNB2	Plexin-B2
GNGPHDNGIIVSTR	14	2, 3	1.0000	3	0.000000			sp|O15031|PLXB2_HUMAN	O15031	PLXB2_HUMAN	PLXNB2	Plexin-B2
HALLEEENR	9	2	1.0000	1	0.000000			sp|O15031|PLXB2_HUMAN	O15031	PLXB2_HUMAN	PLXNB2	Plexin-B2
IQPETGPLGGGIR	13	2	1.0000	3	0.000000			sp|O15031|PLXB2_HUMAN	O15031	PLXB2_HUMAN	PLXNB2	Plexin-B2
LFYEDGSGEK	10	2	0.9993	4	0.000000			sp|O15031|PLXB2_HUMAN	O15031	PLXB2_HUMAN	PLXNB2	Plexin-B2
LPVQECLSYPTCTQCR	16	2	1.0000	1	0.000000	12C(57.0215), 15C(57.0215), 6C(57.0215)		sp|O15031|PLXB2_HUMAN	O15031	PLXB2_HUMAN	PLXNB2	Plexin-B2
LQLEQQVATGPALDNK	16	2	1.0000	1	0.000000			sp|O15031|PLXB2_HUMAN	O15031	PLXB2_HUMAN	PLXNB2	Plexin-B2
LQLEQQVATGPALDNKK	17	3	1.0000	1	0.000000			sp|O15031|PLXB2_HUMAN	O15031	PLXB2_HUMAN	PLXNB2	Plexin-B2
LQQIAAALENK	11	2	1.0000	1	0.000000			sp|O15031|PLXB2_HUMAN	O15031	PLXB2_HUMAN	PLXNB2	Plexin-B2
LVECGSLFK	9	2	0.9874	1	0.000000	4C(57.0215)		sp|O15031|PLXB2_HUMAN	O15031	PLXB2_HUMAN	PLXNB2	Plexin-B2
QMVQVSDQDMNTHLAEISR	19	3	1.0000	2	0.000000			sp|O15031|PLXB2_HUMAN	O15031	PLXB2_HUMAN	PLXNB2	Plexin-B2
SFPCGSEHLPYPLGSR	16	3	1.0000	4	0.000000	4C(57.0215)		sp|O15031|PLXB2_HUMAN	O15031	PLXB2_HUMAN	PLXNB2	Plexin-B2
SFVASNDEGVATVGLVSSTGPGGDR	25	2	1.0000	2	0.000000			sp|O15031|PLXB2_HUMAN	O15031	PLXB2_HUMAN	PLXNB2	Plexin-B2
SPPNVQFTFQQPK	13	2	1.0000	5	0.000000			sp|O15031|PLXB2_HUMAN	O15031	PLXB2_HUMAN	PLXNB2	Plexin-B2
SQLEGLEESVR	11	2	1.0000	3	0.000000			sp|O15031|PLXB2_HUMAN	O15031	PLXB2_HUMAN	PLXNB2	Plexin-B2
SSGGPGAGLCLFPLDK	16	2	1.0000	3	0.000000	10C(57.0215)		sp|O15031|PLXB2_HUMAN	O15031	PLXB2_HUMAN	PLXNB2	Plexin-B2
TLTETDLYCEPPEVQPPPK	19	2	1.0000	3	0.000000	9C(57.0215)		sp|O15031|PLXB2_HUMAN	O15031	PLXB2_HUMAN	PLXNB2	Plexin-B2
VGVSQQPEDSQQDLPGER	18	2	1.0000	6	0.000000			sp|O15031|PLXB2_HUMAN	O15031	PLXB2_HUMAN	PLXNB2	Plexin-B2
VLNCDTISQVK	11	2	1.0000	2	0.000000	4C(57.0215)		sp|O15031|PLXB2_HUMAN	O15031	PLXB2_HUMAN	PLXNB2	Plexin-B2
VTLNGVPCK	9	2	0.9846	1	0.000000	8C(57.0215)		sp|O15031|PLXB2_HUMAN	O15031	PLXB2_HUMAN	PLXNB2	Plexin-B2
VWHLVRPTDEVDEGK	15	3	1.0000	1	0.000000			sp|O15031|PLXB2_HUMAN	O15031	PLXB2_HUMAN	PLXNB2	Plexin-B2
WTCQWDLR	8	2	0.9948	1	0.000000	3C(57.0215)		sp|O15031|PLXB2_HUMAN	O15031	PLXB2_HUMAN	PLXNB2	Plexin-B2
AEEASHWLWSR	11	2	1.0000	4	0.000000			sp|O15031|PLXB2_HUMAN	O15031	PLXB2_HUMAN	PLXNB2	Plexin-B2
DSQDPYCGWCVVEGR	15	2	1.0000	1	0.000000	10C(57.0215), 7C(57.0215)		sp|O15031|PLXB2_HUMAN	O15031	PLXB2_HUMAN	PLXNB2	Plexin-B2
DTTHNLPEFIVK	12	2, 3	1.0000	3	0.000000			sp|O15031|PLXB2_HUMAN	O15031	PLXB2_HUMAN	PLXNB2	Plexin-B2
EAFEAYTDHATYK	13	2	1.0000	2	0.000000			sp|O15031|PLXB2_HUMAN	O15031	PLXB2_HUMAN	PLXNB2	Plexin-B2
EASPNPEDGIVR	12	2	1.0000	5	0.000000			sp|O15031|PLXB2_HUMAN	O15031	PLXB2_HUMAN	PLXNB2	Plexin-B2
FGAQLQCVTGPQATR	15	2	1.0000	2	0.000000	7C(57.0215)		sp|O15031|PLXB2_HUMAN	O15031	PLXB2_HUMAN	PLXNB2	Plexin-B2
GNGPHDNGIIVSTR	14	2, 3	1.0000	5	0.000000			sp|O15031|PLXB2_HUMAN	O15031	PLXB2_HUMAN	PLXNB2	Plexin-B2
HALLEEENR	9	2	1.0000	2	0.000000			sp|O15031|PLXB2_HUMAN	O15031	PLXB2_HUMAN	PLXNB2	Plexin-B2
IQPETGPLGGGIR	13	2	1.0000	5	0.000000			sp|O15031|PLXB2_HUMAN	O15031	PLXB2_HUMAN	PLXNB2	Plexin-B2
LFYEDGSGEK	10	2	0.9991	3	0.000000			sp|O15031|PLXB2_HUMAN	O15031	PLXB2_HUMAN	PLXNB2	Plexin-B2
LPVQECLSYPTCTQCR	16	2	0.9996	3	0.000000	12C(57.0215), 15C(57.0215), 6C(57.0215)		sp|O15031|PLXB2_HUMAN	O15031	PLXB2_HUMAN	PLXNB2	Plexin-B2
LQLEQQVATGPALDNK	16	2	1.0000	1	0.000000			sp|O15031|PLXB2_HUMAN	O15031	PLXB2_HUMAN	PLXNB2	Plexin-B2
LQLEQQVATGPALDNKK	17	3	1.0000	2	0.000000			sp|O15031|PLXB2_HUMAN	O15031	PLXB2_HUMAN	PLXNB2	Plexin-B2
LQQIAAALENK	11	2	1.0000	1	0.000000			sp|O15031|PLXB2_HUMAN	O15031	PLXB2_HUMAN	PLXNB2	Plexin-B2
LVECGSLFK	9	2	0.9996	2	0.000000	4C(57.0215)		sp|O15031|PLXB2_HUMAN	O15031	PLXB2_HUMAN	PLXNB2	Plexin-B2
SFPCGSEHLPYPLGSR	16	3	0.9810	1	0.000000	4C(57.0215)		sp|O15031|PLXB2_HUMAN	O15031	PLXB2_HUMAN	PLXNB2	Plexin-B2
SPPNVQFTFQQPK	13	2	1.0000	4	0.000000			sp|O15031|PLXB2_HUMAN	O15031	PLXB2_HUMAN	PLXNB2	Plexin-B2
SQLEGLEESVR	11	2	1.0000	2	0.000000			sp|O15031|PLXB2_HUMAN	O15031	PLXB2_HUMAN	PLXNB2	Plexin-B2
SSGGPGAGLCLFPLDK	16	2	1.0000	2	0.000000	10C(57.0215)		sp|O15031|PLXB2_HUMAN	O15031	PLXB2_HUMAN	PLXNB2	Plexin-B2
VGVSQQPEDSQQDLPGER	18	2	1.0000	2	0.000000			sp|O15031|PLXB2_HUMAN	O15031	PLXB2_HUMAN	PLXNB2	Plexin-B2
VLNCDTISQVK	11	2	1.0000	2	0.000000	4C(57.0215)		sp|O15031|PLXB2_HUMAN	O15031	PLXB2_HUMAN	PLXNB2	Plexin-B2
VTLNGVPCK	9	2	0.9993	2	0.000000	8C(57.0215)		sp|O15031|PLXB2_HUMAN	O15031	PLXB2_HUMAN	PLXNB2	Plexin-B2
VWHLVRPTDEVDEGK	15	3	0.9938	3	0.000000			sp|O15031|PLXB2_HUMAN	O15031	PLXB2_HUMAN	PLXNB2	Plexin-B2
WTCQWDLR	8	2	0.9987	4	0.000000	3C(57.0215)		sp|O15031|PLXB2_HUMAN	O15031	PLXB2_HUMAN	PLXNB2	Plexin-B2
AEEASHWLWSR	11	2	1.0000	3	0.000000			sp|O15031|PLXB2_HUMAN	O15031	PLXB2_HUMAN	PLXNB2	Plexin-B2
DSAGEPLYK	9	2	0.9898	1	0.000000			sp|O15031|PLXB2_HUMAN	O15031	PLXB2_HUMAN	PLXNB2	Plexin-B2
DSQDPYCGWCVVEGR	15	2	1.0000	1	0.000000	10C(57.0215), 7C(57.0215)		sp|O15031|PLXB2_HUMAN	O15031	PLXB2_HUMAN	PLXNB2	Plexin-B2
DTTHNLPEFIVK	12	2, 3	1.0000	3	0.000000			sp|O15031|PLXB2_HUMAN	O15031	PLXB2_HUMAN	PLXNB2	Plexin-B2
EAFEAYTDHATYK	13	2	1.0000	1	0.000000			sp|O15031|PLXB2_HUMAN	O15031	PLXB2_HUMAN	PLXNB2	Plexin-B2
EASPNPEDGIVR	12	2	1.0000	1	0.000000			sp|O15031|PLXB2_HUMAN	O15031	PLXB2_HUMAN	PLXNB2	Plexin-B2
FGAQLQCVTGPQATR	15	2	1.0000	1	0.000000	7C(57.0215)		sp|O15031|PLXB2_HUMAN	O15031	PLXB2_HUMAN	PLXNB2	Plexin-B2
GNGPHDNGIIVSTR	14	2, 3	1.0000	3	0.000000			sp|O15031|PLXB2_HUMAN	O15031	PLXB2_HUMAN	PLXNB2	Plexin-B2
HALLEEENR	9	2	1.0000	3	0.000000			sp|O15031|PLXB2_HUMAN	O15031	PLXB2_HUMAN	PLXNB2	Plexin-B2
IQPETGPLGGGIR	13	2	1.0000	2	0.000000			sp|O15031|PLXB2_HUMAN	O15031	PLXB2_HUMAN	PLXNB2	Plexin-B2
LPVQECLSYPTCTQCR	16	2	1.0000	3	0.000000	12C(57.0215), 15C(57.0215), 6C(57.0215)		sp|O15031|PLXB2_HUMAN	O15031	PLXB2_HUMAN	PLXNB2	Plexin-B2
LQLEQQVATGPALDNKK	17	3	1.0000	1	0.000000			sp|O15031|PLXB2_HUMAN	O15031	PLXB2_HUMAN	PLXNB2	Plexin-B2
LQQIAAALENK	11	2	1.0000	1	0.000000			sp|O15031|PLXB2_HUMAN	O15031	PLXB2_HUMAN	PLXNB2	Plexin-B2
SPPNVQFTFQQPK	13	2	1.0000	2	0.000000			sp|O15031|PLXB2_HUMAN	O15031	PLXB2_HUMAN	PLXNB2	Plexin-B2
SQLEGLEESVR	11	2	1.0000	3	0.000000			sp|O15031|PLXB2_HUMAN	O15031	PLXB2_HUMAN	PLXNB2	Plexin-B2
VGVSQQPEDSQQDLPGER	18	2	1.0000	2	0.000000			sp|O15031|PLXB2_HUMAN	O15031	PLXB2_HUMAN	PLXNB2	Plexin-B2
VLNCDTISQVK	11	2	1.0000	2	0.000000	4C(57.0215)		sp|O15031|PLXB2_HUMAN	O15031	PLXB2_HUMAN	PLXNB2	Plexin-B2
AEEASHWLWSR	11	2	0.9999	2	0.000000			sp|O15031|PLXB2_HUMAN	O15031	PLXB2_HUMAN	PLXNB2	Plexin-B2
DSAGEPLYK	9	2	0.9972	1	0.000000			sp|O15031|PLXB2_HUMAN	O15031	PLXB2_HUMAN	PLXNB2	Plexin-B2
DSQDPYCGWCVVEGR	15	2	1.0000	1	0.000000	10C(57.0215), 7C(57.0215)		sp|O15031|PLXB2_HUMAN	O15031	PLXB2_HUMAN	PLXNB2	Plexin-B2
DTTHNLPEFIVK	12	2, 3	1.0000	2	0.000000			sp|O15031|PLXB2_HUMAN	O15031	PLXB2_HUMAN	PLXNB2	Plexin-B2
EAFEAYTDHATYK	13	2	1.0000	1	0.000000			sp|O15031|PLXB2_HUMAN	O15031	PLXB2_HUMAN	PLXNB2	Plexin-B2
EASPNPEDGIVR	12	2	1.0000	4	0.000000			sp|O15031|PLXB2_HUMAN	O15031	PLXB2_HUMAN	PLXNB2	Plexin-B2
FGAQLQCVTGPQATR	15	2	1.0000	1	0.000000	7C(57.0215)		sp|O15031|PLXB2_HUMAN	O15031	PLXB2_HUMAN	PLXNB2	Plexin-B2
GNGPHDNGIIVSTR	14	2, 3	1.0000	2	0.000000			sp|O15031|PLXB2_HUMAN	O15031	PLXB2_HUMAN	PLXNB2	Plexin-B2
HALLEEENR	9	2	1.0000	1	0.000000			sp|O15031|PLXB2_HUMAN	O15031	PLXB2_HUMAN	PLXNB2	Plexin-B2
IQPETGPLGGGIR	13	2	1.0000	2	0.000000			sp|O15031|PLXB2_HUMAN	O15031	PLXB2_HUMAN	PLXNB2	Plexin-B2
LPVQECLSYPTCTQCR	16	2	1.0000	3	0.000000	12C(57.0215), 15C(57.0215), 6C(57.0215)		sp|O15031|PLXB2_HUMAN	O15031	PLXB2_HUMAN	PLXNB2	Plexin-B2
LQLEQQVATGPALDNKK	17	3	1.0000	2	0.000000			sp|O15031|PLXB2_HUMAN	O15031	PLXB2_HUMAN	PLXNB2	Plexin-B2
LQQIAAALENK	11	2	1.0000	2	0.000000			sp|O15031|PLXB2_HUMAN	O15031	PLXB2_HUMAN	PLXNB2	Plexin-B2
SPPNVQFTFQQPK	13	2	1.0000	3	0.000000			sp|O15031|PLXB2_HUMAN	O15031	PLXB2_HUMAN	PLXNB2	Plexin-B2
SQLEGLEESVR	11	2	1.0000	1	0.000000			sp|O15031|PLXB2_HUMAN	O15031	PLXB2_HUMAN	PLXNB2	Plexin-B2
VGVSQQPEDSQQDLPGER	18	2	1.0000	1	0.000000			sp|O15031|PLXB2_HUMAN	O15031	PLXB2_HUMAN	PLXNB2	Plexin-B2
VLNCDTISQVK	11	2	1.0000	2	0.000000	4C(57.0215)		sp|O15031|PLXB2_HUMAN	O15031	PLXB2_HUMAN	PLXNB2	Plexin-B2
AVVVDITEHCH	11	2	1.0000	2	0.000000	10C(57.0215)		sp|O15431|COPT1_HUMAN	O15431	COPT1_HUMAN	SLC31A1	High affinity copper uptake protein 1
YNSMPVPGPNGTILMETHK	19	3	1.0000	1	0.000000			sp|O15431|COPT1_HUMAN	O15431	COPT1_HUMAN	SLC31A1	High affinity copper uptake protein 1
AVVVDITEHCH	11	2	1.0000	1	0.000000	10C(57.0215)		sp|O15431|COPT1_HUMAN	O15431	COPT1_HUMAN	SLC31A1	High affinity copper uptake protein 1
AVVVDITEHCH	11	2	1.0000	2	0.000000	10C(57.0215)		sp|O15431|COPT1_HUMAN	O15431	COPT1_HUMAN	SLC31A1	High affinity copper uptake protein 1
AVVVDITEHCH	11	2	1.0000	2	0.000000	10C(57.0215)		sp|O15431|COPT1_HUMAN	O15431	COPT1_HUMAN	SLC31A1	High affinity copper uptake protein 1
ACCTTQNCNLALVELQPDR	19	2	1.0000	1	0.000000	2C(57.0215), 3C(57.0215), 8C(57.0215)		sp|O43278|SPIT1_HUMAN	O43278	SPIT1_HUMAN	SPINT1	Kunitz-type protease inhibitor 1
DPNQVELWGLK	11	2	1.0000	2	0.000000			sp|O43278|SPIT1_HUMAN	O43278	SPIT1_HUMAN	SPINT1	Kunitz-type protease inhibitor 1
DVENTDWR	8	2	0.9995	3	0.000000			sp|O43278|SPIT1_HUMAN	O43278	SPIT1_HUMAN	SPINT1	Kunitz-type protease inhibitor 1
EEECILACR	9	2	1.0000	2	0.000000	4C(57.0215), 8C(57.0215)		sp|O43278|SPIT1_HUMAN	O43278	SPIT1_HUMAN	SPINT1	Kunitz-type protease inhibitor 1
EGFINYLTR	9	2	1.0000	2	0.000000			sp|O43278|SPIT1_HUMAN	O43278	SPIT1_HUMAN	SPINT1	Kunitz-type protease inhibitor 1
KDPNQVELWGLK	12	2, 3	1.0000	2	0.000000			sp|O43278|SPIT1_HUMAN	O43278	SPIT1_HUMAN	SPINT1	Kunitz-type protease inhibitor 1
NNFEEEQQCLESCR	14	2	1.0000	1	0.000000	13C(57.0215), 9C(57.0215)		sp|O43278|SPIT1_HUMAN	O43278	SPIT1_HUMAN	SPINT1	Kunitz-type protease inhibitor 1
QTEDYCLASNK	11	2	1.0000	5	0.000000	6C(57.0215)		sp|O43278|SPIT1_HUMAN	O43278	SPIT1_HUMAN	SPINT1	Kunitz-type protease inhibitor 1
SFVYGGCLGNK	11	2	1.0000	2	0.000000	7C(57.0215)		sp|O43278|SPIT1_HUMAN	O43278	SPIT1_HUMAN	SPINT1	Kunitz-type protease inhibitor 1
TQGFGGSGIPK	11	2	0.9935	3	0.000000			sp|O43278|SPIT1_HUMAN	O43278	SPIT1_HUMAN	SPINT1	Kunitz-type protease inhibitor 1
VQPQEPLVLK	10	2	0.9999	1	0.000000			sp|O43278|SPIT1_HUMAN	O43278	SPIT1_HUMAN	SPINT1	Kunitz-type protease inhibitor 1
WYYDPTEQICK	11	2	1.0000	2	0.000000	10C(57.0215)		sp|O43278|SPIT1_HUMAN	O43278	SPIT1_HUMAN	SPINT1	Kunitz-type protease inhibitor 1
YTSGFDELQR	10	2	1.0000	3	0.000000			sp|O43278|SPIT1_HUMAN	O43278	SPIT1_HUMAN	SPINT1	Kunitz-type protease inhibitor 1
ACCTTQNCNLALVELQPDR	19	2	1.0000	1	0.000000	2C(57.0215), 3C(57.0215), 8C(57.0215)		sp|O43278|SPIT1_HUMAN	O43278	SPIT1_HUMAN	SPINT1	Kunitz-type protease inhibitor 1
DPNQVELWGLK	11	2	1.0000	2	0.000000			sp|O43278|SPIT1_HUMAN	O43278	SPIT1_HUMAN	SPINT1	Kunitz-type protease inhibitor 1
DVENTDWR	8	2	0.9473	3	0.000000			sp|O43278|SPIT1_HUMAN	O43278	SPIT1_HUMAN	SPINT1	Kunitz-type protease inhibitor 1
EEECILACR	9	2	0.9999	3	0.000000	4C(57.0215), 8C(57.0215)		sp|O43278|SPIT1_HUMAN	O43278	SPIT1_HUMAN	SPINT1	Kunitz-type protease inhibitor 1
EGFINYLTR	9	2	1.0000	3	0.000000			sp|O43278|SPIT1_HUMAN	O43278	SPIT1_HUMAN	SPINT1	Kunitz-type protease inhibitor 1
KDPNQVELWGLK	12	2, 3	1.0000	2	0.000000			sp|O43278|SPIT1_HUMAN	O43278	SPIT1_HUMAN	SPINT1	Kunitz-type protease inhibitor 1
NNFEEEQQCLESCR	14	2	1.0000	1	0.000000	13C(57.0215), 9C(57.0215)		sp|O43278|SPIT1_HUMAN	O43278	SPIT1_HUMAN	SPINT1	Kunitz-type protease inhibitor 1
QTEDYCLASNK	11	2	1.0000	4	0.000000	6C(57.0215)		sp|O43278|SPIT1_HUMAN	O43278	SPIT1_HUMAN	SPINT1	Kunitz-type protease inhibitor 1
SFVYGGCLGNK	11	2	1.0000	2	0.000000	7C(57.0215)		sp|O43278|SPIT1_HUMAN	O43278	SPIT1_HUMAN	SPINT1	Kunitz-type protease inhibitor 1
TQGFGGSGIPK	11	2	1.0000	3	0.000000			sp|O43278|SPIT1_HUMAN	O43278	SPIT1_HUMAN	SPINT1	Kunitz-type protease inhibitor 1
VQPQEPLVLK	10	2	0.9941	2	0.000000			sp|O43278|SPIT1_HUMAN	O43278	SPIT1_HUMAN	SPINT1	Kunitz-type protease inhibitor 1
WYYDPTEQICK	11	2	1.0000	1	0.000000	10C(57.0215)		sp|O43278|SPIT1_HUMAN	O43278	SPIT1_HUMAN	SPINT1	Kunitz-type protease inhibitor 1
YTSGFDELQR	10	2	1.0000	3	0.000000			sp|O43278|SPIT1_HUMAN	O43278	SPIT1_HUMAN	SPINT1	Kunitz-type protease inhibitor 1
ACCTTQNCNLALVELQPDR	19	2	1.0000	1	0.000000	2C(57.0215), 3C(57.0215), 8C(57.0215)		sp|O43278|SPIT1_HUMAN	O43278	SPIT1_HUMAN	SPINT1	Kunitz-type protease inhibitor 1
DPNQVELWGLK	11	2	1.0000	3	0.000000			sp|O43278|SPIT1_HUMAN	O43278	SPIT1_HUMAN	SPINT1	Kunitz-type protease inhibitor 1
DVENTDWR	8	2	0.9978	5	0.000000			sp|O43278|SPIT1_HUMAN	O43278	SPIT1_HUMAN	SPINT1	Kunitz-type protease inhibitor 1
EEECILACR	9	2	1.0000	2	0.000000	4C(57.0215), 8C(57.0215)		sp|O43278|SPIT1_HUMAN	O43278	SPIT1_HUMAN	SPINT1	Kunitz-type protease inhibitor 1
EGFINYLTR	9	2	1.0000	3	0.000000			sp|O43278|SPIT1_HUMAN	O43278	SPIT1_HUMAN	SPINT1	Kunitz-type protease inhibitor 1
KDPNQVELWGLK	12	2, 3	1.0000	2	0.000000			sp|O43278|SPIT1_HUMAN	O43278	SPIT1_HUMAN	SPINT1	Kunitz-type protease inhibitor 1
NNFEEEQQCLESCR	14	2	1.0000	2	0.000000	13C(57.0215), 9C(57.0215)		sp|O43278|SPIT1_HUMAN	O43278	SPIT1_HUMAN	SPINT1	Kunitz-type protease inhibitor 1
QTEDYCLASNK	11	2	1.0000	4	0.000000	6C(57.0215)		sp|O43278|SPIT1_HUMAN	O43278	SPIT1_HUMAN	SPINT1	Kunitz-type protease inhibitor 1
SFVYGGCLGNK	11	2	1.0000	4	0.000000	7C(57.0215)		sp|O43278|SPIT1_HUMAN	O43278	SPIT1_HUMAN	SPINT1	Kunitz-type protease inhibitor 1
TQGFGGSGIPK	11	2	1.0000	3	0.000000			sp|O43278|SPIT1_HUMAN	O43278	SPIT1_HUMAN	SPINT1	Kunitz-type protease inhibitor 1
VQPQEPLVLK	10	2	1.0000	2	0.000000			sp|O43278|SPIT1_HUMAN	O43278	SPIT1_HUMAN	SPINT1	Kunitz-type protease inhibitor 1
WYYDPTEQICK	11	2	1.0000	1	0.000000	10C(57.0215)		sp|O43278|SPIT1_HUMAN	O43278	SPIT1_HUMAN	SPINT1	Kunitz-type protease inhibitor 1
YTSGFDELQR	10	2	1.0000	2	0.000000			sp|O43278|SPIT1_HUMAN	O43278	SPIT1_HUMAN	SPINT1	Kunitz-type protease inhibitor 1
ACCTTQNCNLALVELQPDR	19	2	1.0000	1	0.000000	2C(57.0215), 3C(57.0215), 8C(57.0215)		sp|O43278|SPIT1_HUMAN	O43278	SPIT1_HUMAN	SPINT1	Kunitz-type protease inhibitor 1
DPNQVELWGLK	11	2	0.9943	1	0.000000			sp|O43278|SPIT1_HUMAN	O43278	SPIT1_HUMAN	SPINT1	Kunitz-type protease inhibitor 1
DVENTDWR	8	2	0.9732	4	0.000000			sp|O43278|SPIT1_HUMAN	O43278	SPIT1_HUMAN	SPINT1	Kunitz-type protease inhibitor 1
EEECILACR	9	2	1.0000	5	0.000000	4C(57.0215), 8C(57.0215)		sp|O43278|SPIT1_HUMAN	O43278	SPIT1_HUMAN	SPINT1	Kunitz-type protease inhibitor 1
EGFINYLTR	9	2	1.0000	2	0.000000			sp|O43278|SPIT1_HUMAN	O43278	SPIT1_HUMAN	SPINT1	Kunitz-type protease inhibitor 1
KDPNQVELWGLK	12	2	1.0000	2	0.000000			sp|O43278|SPIT1_HUMAN	O43278	SPIT1_HUMAN	SPINT1	Kunitz-type protease inhibitor 1
NNFEEEQQCLESCR	14	2	1.0000	1	0.000000	13C(57.0215), 9C(57.0215)		sp|O43278|SPIT1_HUMAN	O43278	SPIT1_HUMAN	SPINT1	Kunitz-type protease inhibitor 1
QTEDYCLASNK	11	2	1.0000	5	0.000000	6C(57.0215)		sp|O43278|SPIT1_HUMAN	O43278	SPIT1_HUMAN	SPINT1	Kunitz-type protease inhibitor 1
SFVYGGCLGNK	11	2	1.0000	2	0.000000	7C(57.0215)		sp|O43278|SPIT1_HUMAN	O43278	SPIT1_HUMAN	SPINT1	Kunitz-type protease inhibitor 1
TQGFGGSGIPK	11	2	1.0000	3	0.000000			sp|O43278|SPIT1_HUMAN	O43278	SPIT1_HUMAN	SPINT1	Kunitz-type protease inhibitor 1
VQPQEPLVLK	10	2	0.9984	1	0.000000			sp|O43278|SPIT1_HUMAN	O43278	SPIT1_HUMAN	SPINT1	Kunitz-type protease inhibitor 1
WYYDPTEQICK	11	2	1.0000	1	0.000000	10C(57.0215)		sp|O43278|SPIT1_HUMAN	O43278	SPIT1_HUMAN	SPINT1	Kunitz-type protease inhibitor 1
YTSGFDELQR	10	2	1.0000	2	0.000000			sp|O43278|SPIT1_HUMAN	O43278	SPIT1_HUMAN	SPINT1	Kunitz-type protease inhibitor 1
QQENPPLPLGSK	12	2	1.0000	3	0.000000			sp|O43291|SPIT2_HUMAN	O43291	SPIT2_HUMAN	SPINT2	Kunitz-type protease inhibitor 2
SIHDFCLVSK	10	2	0.9924	1	0.000000	6C(57.0215)		sp|O43291|SPIT2_HUMAN	O43291	SPIT2_HUMAN	SPINT2	Kunitz-type protease inhibitor 2
QQENPPLPLGSK	12	2	1.0000	2	0.000000			sp|O43291|SPIT2_HUMAN	O43291	SPIT2_HUMAN	SPINT2	Kunitz-type protease inhibitor 2
SIHDFCLVSK	10	2	0.9961	5	0.000000	6C(57.0215)		sp|O43291|SPIT2_HUMAN	O43291	SPIT2_HUMAN	SPINT2	Kunitz-type protease inhibitor 2
NAADSSVPSAPR	12	2	0.9893	2	0.000000			sp|O43291|SPIT2_HUMAN	O43291	SPIT2_HUMAN	SPINT2	Kunitz-type protease inhibitor 2
QQENPPLPLGSK	12	2	1.0000	2	0.000000			sp|O43291|SPIT2_HUMAN	O43291	SPIT2_HUMAN	SPINT2	Kunitz-type protease inhibitor 2
SIHDFCLVSK	10	2	1.0000	3	0.000000	6C(57.0215)		sp|O43291|SPIT2_HUMAN	O43291	SPIT2_HUMAN	SPINT2	Kunitz-type protease inhibitor 2
TVWSSGDDKEQLVK	14	2	1.0000	1	0.000000			sp|O43291|SPIT2_HUMAN	O43291	SPIT2_HUMAN	SPINT2	Kunitz-type protease inhibitor 2
NAADSSVPSAPR	12	2	1.0000	2	0.000000			sp|O43291|SPIT2_HUMAN	O43291	SPIT2_HUMAN	SPINT2	Kunitz-type protease inhibitor 2
QQENPPLPLGSK	12	2	1.0000	2	0.000000			sp|O43291|SPIT2_HUMAN	O43291	SPIT2_HUMAN	SPINT2	Kunitz-type protease inhibitor 2
SIHDFCLVSK	10	2	1.0000	1	0.000000	6C(57.0215)		sp|O43291|SPIT2_HUMAN	O43291	SPIT2_HUMAN	SPINT2	Kunitz-type protease inhibitor 2
TVWSSGDDKEQLVK	14	2, 3	1.0000	2	0.000000			sp|O43291|SPIT2_HUMAN	O43291	SPIT2_HUMAN	SPINT2	Kunitz-type protease inhibitor 2
AVIVLNEGIK	10	2	1.0000	2	0.000000			sp|O75976|CBPD_HUMAN	O75976	CBPD_HUMAN	CPD	Carboxypeptidase D
EAAAAGLPGLAR	12	2	1.0000	2	0.000000			sp|O75976|CBPD_HUMAN	O75976	CBPD_HUMAN	CPD	Carboxypeptidase D
EGDCGFGDGGPSGASGR	17	2	1.0000	1	0.000000	4C(57.0215)		sp|O75976|CBPD_HUMAN	O75976	CBPD_HUMAN	CPD	Carboxypeptidase D
ELPNFWEQNR	10	2	0.9999	1	0.000000			sp|O75976|CBPD_HUMAN	O75976	CBPD_HUMAN	CPD	Carboxypeptidase D
GFVLDATDGR	10	2	0.8739	1	0.000000			sp|O75976|CBPD_HUMAN	O75976	CBPD_HUMAN	CPD	Carboxypeptidase D
IVIVPSLNPDGR	12	2	1.0000	1	0.000000			sp|O75976|CBPD_HUMAN	O75976	CBPD_HUMAN	CPD	Carboxypeptidase D
LVGNMHGDETVSR	13	3	1.0000	2	0.000000			sp|O75976|CBPD_HUMAN	O75976	CBPD_HUMAN	CPD	Carboxypeptidase D
NFGTDPEVTDLVHNTR	16	3	1.0000	1	0.000000			sp|O75976|CBPD_HUMAN	O75976	CBPD_HUMAN	CPD	Carboxypeptidase D
SQEGDSISVIGR	12	2	1.0000	3	0.000000			sp|O75976|CBPD_HUMAN	O75976	CBPD_HUMAN	CPD	Carboxypeptidase D
SSSNLALALYR	11	2	1.0000	2	0.000000			sp|O75976|CBPD_HUMAN	O75976	CBPD_HUMAN	CPD	Carboxypeptidase D
YIGNMHGNEVVGR	13	3	1.0000	1	0.000000			sp|O75976|CBPD_HUMAN	O75976	CBPD_HUMAN	CPD	Carboxypeptidase D
AVIVLNEGIK	10	2	1.0000	2	0.000000			sp|O75976|CBPD_HUMAN	O75976	CBPD_HUMAN	CPD	Carboxypeptidase D
EAAAAGLPGLAR	12	2	1.0000	3	0.000000			sp|O75976|CBPD_HUMAN	O75976	CBPD_HUMAN	CPD	Carboxypeptidase D
ELPNFWEQNR	10	2	0.9998	3	0.000000			sp|O75976|CBPD_HUMAN	O75976	CBPD_HUMAN	CPD	Carboxypeptidase D
GFVLDATDGR	10	2	1.0000	2	0.000000			sp|O75976|CBPD_HUMAN	O75976	CBPD_HUMAN	CPD	Carboxypeptidase D
IVIVPSLNPDGR	12	2	1.0000	2	0.000000			sp|O75976|CBPD_HUMAN	O75976	CBPD_HUMAN	CPD	Carboxypeptidase D
LPSLWADNK	9	2	0.9987	1	0.000000			sp|O75976|CBPD_HUMAN	O75976	CBPD_HUMAN	CPD	Carboxypeptidase D
LVGNMHGDETVSR	13	3	0.6348	1	0.000000			sp|O75976|CBPD_HUMAN	O75976	CBPD_HUMAN	CPD	Carboxypeptidase D
NFGTDPEVTDLVHNTR	16	3	1.0000	1	0.000000			sp|O75976|CBPD_HUMAN	O75976	CBPD_HUMAN	CPD	Carboxypeptidase D
NPAVTQLVDR	10	2	1.0000	2	0.000000			sp|O75976|CBPD_HUMAN	O75976	CBPD_HUMAN	CPD	Carboxypeptidase D
SQEGDSISVIGR	12	2	1.0000	2	0.000000			sp|O75976|CBPD_HUMAN	O75976	CBPD_HUMAN	CPD	Carboxypeptidase D
SSSNLALALYR	11	2	1.0000	2	0.000000			sp|O75976|CBPD_HUMAN	O75976	CBPD_HUMAN	CPD	Carboxypeptidase D
EAAAAGLPGLAR	12	2	1.0000	2	0.000000			sp|O75976|CBPD_HUMAN	O75976	CBPD_HUMAN	CPD	Carboxypeptidase D
GFVLDATDGR	10	2	0.9653	1	0.000000			sp|O75976|CBPD_HUMAN	O75976	CBPD_HUMAN	CPD	Carboxypeptidase D
IVIVPSLNPDGR	12	2	1.0000	2	0.000000			sp|O75976|CBPD_HUMAN	O75976	CBPD_HUMAN	CPD	Carboxypeptidase D
NFGTDPEVTDLVHNTR	16	3	1.0000	2	0.000000			sp|O75976|CBPD_HUMAN	O75976	CBPD_HUMAN	CPD	Carboxypeptidase D
SSSNLALALYR	11	2	1.0000	1	0.000000			sp|O75976|CBPD_HUMAN	O75976	CBPD_HUMAN	CPD	Carboxypeptidase D
EAAAAGLPGLAR	12	2	1.0000	2	0.000000			sp|O75976|CBPD_HUMAN	O75976	CBPD_HUMAN	CPD	Carboxypeptidase D
IVIVPSLNPDGR	12	2	1.0000	1	0.000000			sp|O75976|CBPD_HUMAN	O75976	CBPD_HUMAN	CPD	Carboxypeptidase D
NPAVTQLVDR	10	2	1.0000	2	0.000000			sp|O75976|CBPD_HUMAN	O75976	CBPD_HUMAN	CPD	Carboxypeptidase D
SSSNLALALYR	11	2	1.0000	2	0.000000			sp|O75976|CBPD_HUMAN	O75976	CBPD_HUMAN	CPD	Carboxypeptidase D
TTPECGPTGYVEK	13	2	1.0000	1	0.000000	5C(57.0215)		sp|O76095|JTB_HUMAN	O76095	JTB_HUMAN	JTB	Protein JTB
TTPECGPTGYVEK	13	2	0.9950	3	0.000000	5C(57.0215)		sp|O76095|JTB_HUMAN	O76095	JTB_HUMAN	JTB	Protein JTB
TTPECGPTGYVEK	13	2	1.0000	1	0.000000	5C(57.0215)		sp|O76095|JTB_HUMAN	O76095	JTB_HUMAN	JTB	Protein JTB
TTPECGPTGYVEK	13	2	0.9981	1	0.000000	5C(57.0215)		sp|O76095|JTB_HUMAN	O76095	JTB_HUMAN	JTB	Protein JTB
IEEGHIGVYYR	11	3	1.0000	1	0.000000			sp|O94905|ERLN2_HUMAN	O94905	ERLN2_HUMAN	ERLIN2	Erlin-2
ISEIEDAAFLAR	12	2	1.0000	2	0.000000			sp|O94905|ERLN2_HUMAN	O94905	ERLN2_HUMAN	ERLIN2	Erlin-2	ERLIN1	sp|O75477|ERLN1_HUMAN
LSFGLEDEPLETATK	15	2	1.0000	1	0.000000			sp|O94905|ERLN2_HUMAN	O94905	ERLN2_HUMAN	ERLIN2	Erlin-2
LTPEYLQLMK	10	2	0.9895	1	0.000000			sp|O94905|ERLN2_HUMAN	O94905	ERLN2_HUMAN	ERLIN2	Erlin-2
SVQTTLQTDEVK	12	2	1.0000	3	0.000000			sp|O94905|ERLN2_HUMAN	O94905	ERLN2_HUMAN	ERLIN2	Erlin-2	ERLIN1	sp|O75477|ERLN1_HUMAN
VAQVAEITYGQK	12	2	1.0000	3	0.000000			sp|O94905|ERLN2_HUMAN	O94905	ERLN2_HUMAN	ERLIN2	Erlin-2
ISEIEDAAFLAR	12	2	1.0000	2	0.000000			sp|O94905|ERLN2_HUMAN	O94905	ERLN2_HUMAN	ERLIN2	Erlin-2	ERLIN1	sp|O75477|ERLN1_HUMAN
LSFGLEDEPLETATK	15	2	1.0000	1	0.000000			sp|O94905|ERLN2_HUMAN	O94905	ERLN2_HUMAN	ERLIN2	Erlin-2
LTPEYLQLMK	10	2	1.0000	1	0.000000			sp|O94905|ERLN2_HUMAN	O94905	ERLN2_HUMAN	ERLIN2	Erlin-2
SVQTTLQTDEVK	12	2	1.0000	3	0.000000			sp|O94905|ERLN2_HUMAN	O94905	ERLN2_HUMAN	ERLIN2	Erlin-2	ERLIN1	sp|O75477|ERLN1_HUMAN
VAQVAEITYGQK	12	2	1.0000	1	0.000000			sp|O94905|ERLN2_HUMAN	O94905	ERLN2_HUMAN	ERLIN2	Erlin-2
VTKPNIPEAIR	11	2, 3	1.0000	3	0.000000			sp|O94905|ERLN2_HUMAN	O94905	ERLN2_HUMAN	ERLIN2	Erlin-2
ISEIEDAAFLAR	12	2	1.0000	2	0.000000			sp|O94905|ERLN2_HUMAN	O94905	ERLN2_HUMAN	ERLIN2	Erlin-2	ERLIN1	sp|O75477|ERLN1_HUMAN
LSFGLEDEPLETATK	15	2	1.0000	1	0.000000			sp|O94905|ERLN2_HUMAN	O94905	ERLN2_HUMAN	ERLIN2	Erlin-2
LTPEYLQLMK	10	2	1.0000	2	0.000000			sp|O94905|ERLN2_HUMAN	O94905	ERLN2_HUMAN	ERLIN2	Erlin-2
SVQTTLQTDEVK	12	2	1.0000	5	0.000000			sp|O94905|ERLN2_HUMAN	O94905	ERLN2_HUMAN	ERLIN2	Erlin-2	ERLIN1	sp|O75477|ERLN1_HUMAN
VAQVAEITYGQK	12	2	1.0000	1	0.000000			sp|O94905|ERLN2_HUMAN	O94905	ERLN2_HUMAN	ERLIN2	Erlin-2
VTKPNIPEAIR	11	2	1.0000	2	0.000000			sp|O94905|ERLN2_HUMAN	O94905	ERLN2_HUMAN	ERLIN2	Erlin-2
ISEIEDAAFLAR	12	2	1.0000	2	0.000000			sp|O94905|ERLN2_HUMAN	O94905	ERLN2_HUMAN	ERLIN2	Erlin-2	ERLIN1	sp|O75477|ERLN1_HUMAN
LSFGLEDEPLETATK	15	2	1.0000	1	0.000000			sp|O94905|ERLN2_HUMAN	O94905	ERLN2_HUMAN	ERLIN2	Erlin-2
LTPEYLQLMK	10	2	0.9998	2	0.000000			sp|O94905|ERLN2_HUMAN	O94905	ERLN2_HUMAN	ERLIN2	Erlin-2
SVQTTLQTDEVK	12	2	1.0000	2	0.000000			sp|O94905|ERLN2_HUMAN	O94905	ERLN2_HUMAN	ERLIN2	Erlin-2	ERLIN1	sp|O75477|ERLN1_HUMAN
VAQVAEITYGQK	12	2	1.0000	1	0.000000			sp|O94905|ERLN2_HUMAN	O94905	ERLN2_HUMAN	ERLIN2	Erlin-2
VTKPNIPEAIR	11	2, 3	1.0000	3	0.000000			sp|O94905|ERLN2_HUMAN	O94905	ERLN2_HUMAN	ERLIN2	Erlin-2
APPVVGGFNSNVGSK	15	2	1.0000	3	0.000000			sp|O94923|GLCE_HUMAN	O94923	GLCE_HUMAN	GLCE	D-glucuronyl C5-epimerase
DHIFLNSALR	10	2	0.9911	2	0.000000			sp|O94923|GLCE_HUMAN	O94923	GLCE_HUMAN	GLCE	D-glucuronyl C5-epimerase
APPVVGGFNSNVGSK	15	2	1.0000	2	0.000000			sp|O94923|GLCE_HUMAN	O94923	GLCE_HUMAN	GLCE	D-glucuronyl C5-epimerase
DHIFLNSALR	10	2	0.9987	2	0.000000			sp|O94923|GLCE_HUMAN	O94923	GLCE_HUMAN	GLCE	D-glucuronyl C5-epimerase
APPVVGGFNSNVGSK	15	2	1.0000	2	0.000000			sp|O94923|GLCE_HUMAN	O94923	GLCE_HUMAN	GLCE	D-glucuronyl C5-epimerase
APPVVGGFNSNVGSK	15	2	1.0000	2	0.000000			sp|O94923|GLCE_HUMAN	O94923	GLCE_HUMAN	GLCE	D-glucuronyl C5-epimerase
ETENDDLTNVIQK	13	2	1.0000	1	0.000000			sp|O95373|IPO7_HUMAN	O95373	IPO7_HUMAN	IPO7	Importin-7
QLQDIATLADQR	12	2	1.0000	2	0.000000			sp|O95373|IPO7_HUMAN	O95373	IPO7_HUMAN	IPO7	Importin-7
SDQNLQTALELTR	13	2	1.0000	1	0.000000			sp|O95373|IPO7_HUMAN	O95373	IPO7_HUMAN	IPO7	Importin-7
VLTGVAGEDAECHAAK	16	3	0.9979	1	0.000000	12C(57.0215)		sp|O95373|IPO7_HUMAN	O95373	IPO7_HUMAN	IPO7	Importin-7
ETENDDLTNVIQK	13	2	1.0000	2	0.000000			sp|O95373|IPO7_HUMAN	O95373	IPO7_HUMAN	IPO7	Importin-7
ETENDDLTNVIQK	13	2	1.0000	3	0.000000			sp|O95373|IPO7_HUMAN	O95373	IPO7_HUMAN	IPO7	Importin-7
ETENDDLTNVIQK	13	2	1.0000	1	0.000000			sp|O95373|IPO7_HUMAN	O95373	IPO7_HUMAN	IPO7	Importin-7
ACGADSYEMEEDGVR	15	2	1.0000	7	0.000000	2C(57.0215), 9M(15.9949)		sp|P00533|EGFR_HUMAN	P00533	EGFR_HUMAN	EGFR	Epidermal growth factor receptor
ACGADSYEMEEDGVRK	16	2, 3	1.0000	14	0.000000	2C(57.0215), 9M(15.9949)		sp|P00533|EGFR_HUMAN	P00533	EGFR_HUMAN	EGFR	Epidermal growth factor receptor
ATGQVCHALCSPEGCWGPEPR	21	2, 3	1.0000	17	0.000000	10C(57.0215), 15C(57.0215), 6C(57.0215)		sp|P00533|EGFR_HUMAN	P00533	EGFR_HUMAN	EGFR	Epidermal growth factor receptor
CDPSCPNGSCWGAGEENCQK	20	2	1.0000	4	0.000000	10C(57.0215), 18C(57.0215), 1C(57.0215), 5C(57.0215)		sp|P00533|EGFR_HUMAN	P00533	EGFR_HUMAN	EGFR	Epidermal growth factor receptor
CNLLEGEPR	9	2	1.0000	8	0.000000	1C(57.0215)		sp|P00533|EGFR_HUMAN	P00533	EGFR_HUMAN	EGFR	Epidermal growth factor receptor
CWMIDADSRPK	11	2, 3	1.0000	9	0.000000	1C(57.0215), 3M(15.9949)		sp|P00533|EGFR_HUMAN	P00533	EGFR_HUMAN	EGFR	Epidermal growth factor receptor	ERBB4	sp|Q15303|ERBB4_HUMAN
EISDGDVIISGNK	13	2	1.0000	11	0.000000			sp|P00533|EGFR_HUMAN	P00533	EGFR_HUMAN	EGFR	Epidermal growth factor receptor
ELVEPLTPSGEAPNQALLR	19	2	1.0000	16	0.000000			sp|P00533|EGFR_HUMAN	P00533	EGFR_HUMAN	EGFR	Epidermal growth factor receptor
ESDCLVCR	8	2	0.9997	7	0.000000	4C(57.0215), 7C(57.0215)		sp|P00533|EGFR_HUMAN	P00533	EGFR_HUMAN	EGFR	Epidermal growth factor receptor
FSNNPALCNVESIQWR	16	2	1.0000	3	0.000000	8C(57.0215)		sp|P00533|EGFR_HUMAN	P00533	EGFR_HUMAN	EGFR	Epidermal growth factor receptor
GDSFTHTPPLDPQELDILK	19	2, 3	1.0000	21	0.000000			sp|P00533|EGFR_HUMAN	P00533	EGFR_HUMAN	EGFR	Epidermal growth factor receptor
GLWIPEGEK	9	2	0.9996	5	0.000000			sp|P00533|EGFR_HUMAN	P00533	EGFR_HUMAN	EGFR	Epidermal growth factor receptor
GPDNCIQCAHYIDGPHCVK	19	3, 4	1.0000	10	0.000000	17C(57.0215), 5C(57.0215), 8C(57.0215)		sp|P00533|EGFR_HUMAN	P00533	EGFR_HUMAN	EGFR	Epidermal growth factor receptor
GSHQISLDNPDYQQDFFPK	19	3	1.0000	2	0.000000			sp|P00533|EGFR_HUMAN	P00533	EGFR_HUMAN	EGFR	Epidermal growth factor receptor
GSTAENAEYLR	11	2	1.0000	7	0.000000			sp|P00533|EGFR_HUMAN	P00533	EGFR_HUMAN	EGFR	Epidermal growth factor receptor
IICAQQCSGR	10	2	1.0000	10	0.000000	3C(57.0215), 7C(57.0215)		sp|P00533|EGFR_HUMAN	P00533	EGFR_HUMAN	EGFR	Epidermal growth factor receptor
IPLENLQIIR	10	2	1.0000	6	0.000000			sp|P00533|EGFR_HUMAN	P00533	EGFR_HUMAN	EGFR	Epidermal growth factor receptor
KVCNGIGIGEFK	12	2, 3	1.0000	7	0.000000	3C(57.0215)		sp|P00533|EGFR_HUMAN	P00533	EGFR_HUMAN	EGFR	Epidermal growth factor receptor
LTQLGTFEDHFLSLQR	16	3	1.0000	4	0.000000			sp|P00533|EGFR_HUMAN	P00533	EGFR_HUMAN	EGFR	Epidermal growth factor receptor
MHLPSPTDSNFYR	13	2, 3	1.0000	19	0.000000	1M(15.9949)		sp|P00533|EGFR_HUMAN	P00533	EGFR_HUMAN	EGFR	Epidermal growth factor receptor
NGLQSCPIKEDSFLQR	16	3	1.0000	16	0.000000	6C(57.0215)		sp|P00533|EGFR_HUMAN	P00533	EGFR_HUMAN	EGFR	Epidermal growth factor receptor
NLCYANTINWK	11	2	1.0000	5	0.000000	3C(57.0215)		sp|P00533|EGFR_HUMAN	P00533	EGFR_HUMAN	EGFR	Epidermal growth factor receptor
NLQEILHGAVR	11	2	1.0000	12	0.000000			sp|P00533|EGFR_HUMAN	P00533	EGFR_HUMAN	EGFR	Epidermal growth factor receptor
NYVVTDHGSCVR	12	2	1.0000	16	0.000000	10C(57.0215)		sp|P00533|EGFR_HUMAN	P00533	EGFR_HUMAN	EGFR	Epidermal growth factor receptor
PAGSVQNPVYHNQPLNPAPSR	21	3	0.9979	1	0.000000			sp|P00533|EGFR_HUMAN	P00533	EGFR_HUMAN	EGFR	Epidermal growth factor receptor
PYDGIPASEISSILEK	16	2	1.0000	5	0.000000			sp|P00533|EGFR_HUMAN	P00533	EGFR_HUMAN	EGFR	Epidermal growth factor receptor
RPAGSVQNPVYHNQPLNPAPSR	22	3, 4	1.0000	14	0.000000			sp|P00533|EGFR_HUMAN	P00533	EGFR_HUMAN	EGFR	Epidermal growth factor receptor
SPSDCCHNQCAAGCTGPR	18	3	1.0000	5	0.000000	10C(57.0215), 14C(57.0215), 5C(57.0215), 6C(57.0215)		sp|P00533|EGFR_HUMAN	P00533	EGFR_HUMAN	EGFR	Epidermal growth factor receptor
TDLHAFENLEIIR	13	3	1.0000	2	0.000000			sp|P00533|EGFR_HUMAN	P00533	EGFR_HUMAN	EGFR	Epidermal growth factor receptor
TPLLSSLSATSNNSTVACIDR	21	2	1.0000	2	0.000000	18C(57.0215)		sp|P00533|EGFR_HUMAN	P00533	EGFR_HUMAN	EGFR	Epidermal growth factor receptor
VAPQSSEFIGA	11	2	0.9115	1	0.000000			sp|P00533|EGFR_HUMAN	P00533	EGFR_HUMAN	EGFR	Epidermal growth factor receptor
VCNGIGIGEFK	11	2	1.0000	5	0.000000	2C(57.0215)		sp|P00533|EGFR_HUMAN	P00533	EGFR_HUMAN	EGFR	Epidermal growth factor receptor
VLGSGAFGTVYK	12	2	1.0000	9	0.000000			sp|P00533|EGFR_HUMAN	P00533	EGFR_HUMAN	EGFR	Epidermal growth factor receptor	ERBB2, ERBB4	sp|P04626|ERBB2_HUMAN, sp|Q15303|ERBB4_HUMAN
WMALESILHR	10	2	1.0000	5	0.000000	2M(15.9949)		sp|P00533|EGFR_HUMAN	P00533	EGFR_HUMAN	EGFR	Epidermal growth factor receptor
YLVIQGDER	9	2	0.9697	2	0.000000			sp|P00533|EGFR_HUMAN	P00533	EGFR_HUMAN	EGFR	Epidermal growth factor receptor
YSFGATCVK	9	2	1.0000	3	0.000000	7C(57.0215)		sp|P00533|EGFR_HUMAN	P00533	EGFR_HUMAN	EGFR	Epidermal growth factor receptor
ACGADSYEMEEDGVR	15	2	1.0000	8	0.000000	2C(57.0215), 9M(15.9949)		sp|P00533|EGFR_HUMAN	P00533	EGFR_HUMAN	EGFR	Epidermal growth factor receptor
ACGADSYEMEEDGVRK	16	2, 3	1.0000	6	0.000000	2C(57.0215), 9M(15.9949)		sp|P00533|EGFR_HUMAN	P00533	EGFR_HUMAN	EGFR	Epidermal growth factor receptor
ATGQVCHALCSPEGCWGPEPR	21	3	1.0000	11	0.000000	10C(57.0215), 15C(57.0215), 6C(57.0215)		sp|P00533|EGFR_HUMAN	P00533	EGFR_HUMAN	EGFR	Epidermal growth factor receptor
CDPSCPNGSCWGAGEENCQK	20	2	1.0000	1	0.000000	10C(57.0215), 18C(57.0215), 1C(57.0215), 5C(57.0215)		sp|P00533|EGFR_HUMAN	P00533	EGFR_HUMAN	EGFR	Epidermal growth factor receptor
CNLLEGEPR	9	2	1.0000	2	0.000000	1C(57.0215)		sp|P00533|EGFR_HUMAN	P00533	EGFR_HUMAN	EGFR	Epidermal growth factor receptor
CWMIDADSRPK	11	2, 3	1.0000	9	0.000000	1C(57.0215), 3M(15.9949)		sp|P00533|EGFR_HUMAN	P00533	EGFR_HUMAN	EGFR	Epidermal growth factor receptor	ERBB4	sp|Q15303|ERBB4_HUMAN
EISDGDVIISGNK	13	2	1.0000	12	0.000000			sp|P00533|EGFR_HUMAN	P00533	EGFR_HUMAN	EGFR	Epidermal growth factor receptor
ELVEPLTPSGEAPNQALLR	19	2	1.0000	10	0.000000			sp|P00533|EGFR_HUMAN	P00533	EGFR_HUMAN	EGFR	Epidermal growth factor receptor
ESDCLVCR	8	2	0.9987	8	0.000000	4C(57.0215), 7C(57.0215)		sp|P00533|EGFR_HUMAN	P00533	EGFR_HUMAN	EGFR	Epidermal growth factor receptor
FSNNPALCNVESIQWR	16	2	1.0000	1	0.000000	8C(57.0215)		sp|P00533|EGFR_HUMAN	P00533	EGFR_HUMAN	EGFR	Epidermal growth factor receptor
GDSFTHTPPLDPQELDILK	19	3	1.0000	10	0.000000			sp|P00533|EGFR_HUMAN	P00533	EGFR_HUMAN	EGFR	Epidermal growth factor receptor
GLWIPEGEK	9	2	0.9997	5	0.000000			sp|P00533|EGFR_HUMAN	P00533	EGFR_HUMAN	EGFR	Epidermal growth factor receptor
GPDNCIQCAHYIDGPHCVK	19	4	1.0000	4	0.000000	17C(57.0215), 5C(57.0215), 8C(57.0215)		sp|P00533|EGFR_HUMAN	P00533	EGFR_HUMAN	EGFR	Epidermal growth factor receptor
GSTAENAEYLR	11	2	1.0000	5	0.000000			sp|P00533|EGFR_HUMAN	P00533	EGFR_HUMAN	EGFR	Epidermal growth factor receptor
IICAQQCSGR	10	2	1.0000	10	0.000000	3C(57.0215), 7C(57.0215)		sp|P00533|EGFR_HUMAN	P00533	EGFR_HUMAN	EGFR	Epidermal growth factor receptor
IPLENLQIIR	10	2	1.0000	5	0.000000			sp|P00533|EGFR_HUMAN	P00533	EGFR_HUMAN	EGFR	Epidermal growth factor receptor
KVCNGIGIGEFK	12	2, 3	1.0000	3	0.000000	3C(57.0215)		sp|P00533|EGFR_HUMAN	P00533	EGFR_HUMAN	EGFR	Epidermal growth factor receptor
MHLPSPTDSNFYR	13	2, 3	1.0000	15	0.000000	1M(15.9949)		sp|P00533|EGFR_HUMAN	P00533	EGFR_HUMAN	EGFR	Epidermal growth factor receptor
NGLQSCPIKEDSFLQR	16	2, 3	1.0000	10	0.000000	6C(57.0215)		sp|P00533|EGFR_HUMAN	P00533	EGFR_HUMAN	EGFR	Epidermal growth factor receptor
NLCYANTINWK	11	2	1.0000	5	0.000000	3C(57.0215)		sp|P00533|EGFR_HUMAN	P00533	EGFR_HUMAN	EGFR	Epidermal growth factor receptor
NLQEILHGAVR	11	2	1.0000	9	0.000000			sp|P00533|EGFR_HUMAN	P00533	EGFR_HUMAN	EGFR	Epidermal growth factor receptor
NYVVTDHGSCVR	12	2	1.0000	14	0.000000	10C(57.0215)		sp|P00533|EGFR_HUMAN	P00533	EGFR_HUMAN	EGFR	Epidermal growth factor receptor
PAGSVQNPVYHNQPLNPAPSR	21	3	0.9815	1	0.000000			sp|P00533|EGFR_HUMAN	P00533	EGFR_HUMAN	EGFR	Epidermal growth factor receptor
PYDGIPASEISSILEK	16	2	1.0000	1	0.000000			sp|P00533|EGFR_HUMAN	P00533	EGFR_HUMAN	EGFR	Epidermal growth factor receptor
RPAGSVQNPVYHNQPLNPAPSR	22	3, 4	1.0000	13	0.000000			sp|P00533|EGFR_HUMAN	P00533	EGFR_HUMAN	EGFR	Epidermal growth factor receptor
SPSDCCHNQCAAGCTGPR	18	3	1.0000	11	0.000000	10C(57.0215), 14C(57.0215), 5C(57.0215), 6C(57.0215)		sp|P00533|EGFR_HUMAN	P00533	EGFR_HUMAN	EGFR	Epidermal growth factor receptor
VAPQSSEFIGA	11	2	0.9991	1	0.000000			sp|P00533|EGFR_HUMAN	P00533	EGFR_HUMAN	EGFR	Epidermal growth factor receptor
VCNGIGIGEFK	11	2	1.0000	3	0.000000	2C(57.0215)		sp|P00533|EGFR_HUMAN	P00533	EGFR_HUMAN	EGFR	Epidermal growth factor receptor
VLGSGAFGTVYK	12	2	1.0000	6	0.000000			sp|P00533|EGFR_HUMAN	P00533	EGFR_HUMAN	EGFR	Epidermal growth factor receptor	ERBB2, ERBB4	sp|P04626|ERBB2_HUMAN, sp|Q15303|ERBB4_HUMAN
WMALESILHR	10	2	1.0000	4	0.000000	2M(15.9949)		sp|P00533|EGFR_HUMAN	P00533	EGFR_HUMAN	EGFR	Epidermal growth factor receptor
YLVIQGDER	9	2	1.0000	1	0.000000			sp|P00533|EGFR_HUMAN	P00533	EGFR_HUMAN	EGFR	Epidermal growth factor receptor
YSFGATCVK	9	2	1.0000	4	0.000000	7C(57.0215)		sp|P00533|EGFR_HUMAN	P00533	EGFR_HUMAN	EGFR	Epidermal growth factor receptor
ACGADSYEMEEDGVR	15	2	1.0000	3	0.000000	2C(57.0215)		sp|P00533|EGFR_HUMAN	P00533	EGFR_HUMAN	EGFR	Epidermal growth factor receptor
ACGADSYEMEEDGVRK	16	3	1.0000	2	0.000000	2C(57.0215)		sp|P00533|EGFR_HUMAN	P00533	EGFR_HUMAN	EGFR	Epidermal growth factor receptor
ATGQVCHALCSPEGCWGPEPR	21	3	1.0000	9	0.000000	10C(57.0215), 15C(57.0215), 6C(57.0215)		sp|P00533|EGFR_HUMAN	P00533	EGFR_HUMAN	EGFR	Epidermal growth factor receptor
CNLLEGEPR	9	2	1.0000	2	0.000000	1C(57.0215)		sp|P00533|EGFR_HUMAN	P00533	EGFR_HUMAN	EGFR	Epidermal growth factor receptor
EISDGDVIISGNK	13	2	1.0000	6	0.000000			sp|P00533|EGFR_HUMAN	P00533	EGFR_HUMAN	EGFR	Epidermal growth factor receptor
ELVEPLTPSGEAPNQALLR	19	2	1.0000	8	0.000000			sp|P00533|EGFR_HUMAN	P00533	EGFR_HUMAN	EGFR	Epidermal growth factor receptor
ESDCLVCR	8	2	0.9990	5	0.000000	4C(57.0215), 7C(57.0215)		sp|P00533|EGFR_HUMAN	P00533	EGFR_HUMAN	EGFR	Epidermal growth factor receptor
FSNNPALCNVESIQWR	16	2	1.0000	1	0.000000	8C(57.0215)		sp|P00533|EGFR_HUMAN	P00533	EGFR_HUMAN	EGFR	Epidermal growth factor receptor
GDSFTHTPPLDPQELDILK	19	3	1.0000	7	0.000000			sp|P00533|EGFR_HUMAN	P00533	EGFR_HUMAN	EGFR	Epidermal growth factor receptor
GLWIPEGEK	9	2	0.9999	3	0.000000			sp|P00533|EGFR_HUMAN	P00533	EGFR_HUMAN	EGFR	Epidermal growth factor receptor
GPDNCIQCAHYIDGPHCVK	19	4	1.0000	1	0.000000	17C(57.0215), 5C(57.0215), 8C(57.0215)		sp|P00533|EGFR_HUMAN	P00533	EGFR_HUMAN	EGFR	Epidermal growth factor receptor
GSTAENAEYLR	11	2	1.0000	3	0.000000			sp|P00533|EGFR_HUMAN	P00533	EGFR_HUMAN	EGFR	Epidermal growth factor receptor
IICAQQCSGR	10	2	1.0000	6	0.000000	3C(57.0215), 7C(57.0215)		sp|P00533|EGFR_HUMAN	P00533	EGFR_HUMAN	EGFR	Epidermal growth factor receptor
IPLENLQIIR	10	2	1.0000	5	0.000000			sp|P00533|EGFR_HUMAN	P00533	EGFR_HUMAN	EGFR	Epidermal growth factor receptor
KVCNGIGIGEFK	12	2	1.0000	1	0.000000	3C(57.0215)		sp|P00533|EGFR_HUMAN	P00533	EGFR_HUMAN	EGFR	Epidermal growth factor receptor
LTQLGTFEDHFLSLQR	16	3	1.0000	1	0.000000			sp|P00533|EGFR_HUMAN	P00533	EGFR_HUMAN	EGFR	Epidermal growth factor receptor
MHLPSPTDSNFYR	13	2, 3	1.0000	6	0.000000	1M(15.9949)		sp|P00533|EGFR_HUMAN	P00533	EGFR_HUMAN	EGFR	Epidermal growth factor receptor
NGLQSCPIKEDSFLQR	16	3	1.0000	3	0.000000	6C(57.0215)		sp|P00533|EGFR_HUMAN	P00533	EGFR_HUMAN	EGFR	Epidermal growth factor receptor
NLCYANTINWK	11	2	1.0000	3	0.000000	3C(57.0215)		sp|P00533|EGFR_HUMAN	P00533	EGFR_HUMAN	EGFR	Epidermal growth factor receptor
NLQEILHGAVR	11	2	1.0000	4	0.000000			sp|P00533|EGFR_HUMAN	P00533	EGFR_HUMAN	EGFR	Epidermal growth factor receptor
NYVVTDHGSCVR	12	2	1.0000	12	0.000000	10C(57.0215)		sp|P00533|EGFR_HUMAN	P00533	EGFR_HUMAN	EGFR	Epidermal growth factor receptor
PYDGIPASEISSILEK	16	2	1.0000	1	0.000000			sp|P00533|EGFR_HUMAN	P00533	EGFR_HUMAN	EGFR	Epidermal growth factor receptor
RPAGSVQNPVYHNQPLNPAPSR	22	4	1.0000	2	0.000000			sp|P00533|EGFR_HUMAN	P00533	EGFR_HUMAN	EGFR	Epidermal growth factor receptor
SPSDCCHNQCAAGCTGPR	18	3	1.0000	3	0.000000	10C(57.0215), 14C(57.0215), 5C(57.0215), 6C(57.0215)		sp|P00533|EGFR_HUMAN	P00533	EGFR_HUMAN	EGFR	Epidermal growth factor receptor
VCNGIGIGEFK	11	2	1.0000	4	0.000000	2C(57.0215)		sp|P00533|EGFR_HUMAN	P00533	EGFR_HUMAN	EGFR	Epidermal growth factor receptor
VLGSGAFGTVYK	12	2	1.0000	6	0.000000			sp|P00533|EGFR_HUMAN	P00533	EGFR_HUMAN	EGFR	Epidermal growth factor receptor	ERBB2, ERBB4	sp|P04626|ERBB2_HUMAN, sp|Q15303|ERBB4_HUMAN
YSFGATCVK	9	2	1.0000	2	0.000000	7C(57.0215)		sp|P00533|EGFR_HUMAN	P00533	EGFR_HUMAN	EGFR	Epidermal growth factor receptor
ACGADSYEMEEDGVR	15	2	1.0000	1	0.000000	2C(57.0215)		sp|P00533|EGFR_HUMAN	P00533	EGFR_HUMAN	EGFR	Epidermal growth factor receptor
ACGADSYEMEEDGVRK	16	3	1.0000	3	0.000000	2C(57.0215)		sp|P00533|EGFR_HUMAN	P00533	EGFR_HUMAN	EGFR	Epidermal growth factor receptor
ATGQVCHALCSPEGCWGPEPR	21	3	1.0000	4	0.000000	10C(57.0215), 15C(57.0215), 6C(57.0215)		sp|P00533|EGFR_HUMAN	P00533	EGFR_HUMAN	EGFR	Epidermal growth factor receptor
CNLLEGEPR	9	2	1.0000	1	0.000000	1C(57.0215)		sp|P00533|EGFR_HUMAN	P00533	EGFR_HUMAN	EGFR	Epidermal growth factor receptor
EISDGDVIISGNK	13	2	1.0000	5	0.000000			sp|P00533|EGFR_HUMAN	P00533	EGFR_HUMAN	EGFR	Epidermal growth factor receptor
ELVEPLTPSGEAPNQALLR	19	2	1.0000	9	0.000000			sp|P00533|EGFR_HUMAN	P00533	EGFR_HUMAN	EGFR	Epidermal growth factor receptor
ESDCLVCR	8	2	0.9976	7	0.000000	4C(57.0215), 7C(57.0215)		sp|P00533|EGFR_HUMAN	P00533	EGFR_HUMAN	EGFR	Epidermal growth factor receptor
FSNNPALCNVESIQWR	16	2	1.0000	1	0.000000	8C(57.0215)		sp|P00533|EGFR_HUMAN	P00533	EGFR_HUMAN	EGFR	Epidermal growth factor receptor
GDSFTHTPPLDPQELDILK	19	3	1.0000	1	0.000000			sp|P00533|EGFR_HUMAN	P00533	EGFR_HUMAN	EGFR	Epidermal growth factor receptor
GLWIPEGEK	9	2	0.9998	5	0.000000			sp|P00533|EGFR_HUMAN	P00533	EGFR_HUMAN	EGFR	Epidermal growth factor receptor
GPDNCIQCAHYIDGPHCVK	19	3, 4	1.0000	2	0.000000	17C(57.0215), 5C(57.0215), 8C(57.0215)		sp|P00533|EGFR_HUMAN	P00533	EGFR_HUMAN	EGFR	Epidermal growth factor receptor
GSTAENAEYLR	11	2	1.0000	3	0.000000			sp|P00533|EGFR_HUMAN	P00533	EGFR_HUMAN	EGFR	Epidermal growth factor receptor
IICAQQCSGR	10	2	1.0000	6	0.000000	3C(57.0215), 7C(57.0215)		sp|P00533|EGFR_HUMAN	P00533	EGFR_HUMAN	EGFR	Epidermal growth factor receptor
IPLENLQIIR	10	2	1.0000	4	0.000000			sp|P00533|EGFR_HUMAN	P00533	EGFR_HUMAN	EGFR	Epidermal growth factor receptor
KVCNGIGIGEFK	12	2	1.0000	4	0.000000	3C(57.0215)		sp|P00533|EGFR_HUMAN	P00533	EGFR_HUMAN	EGFR	Epidermal growth factor receptor
MHLPSPTDSNFYR	13	2, 3	1.0000	6	0.000000	1M(15.9949)		sp|P00533|EGFR_HUMAN	P00533	EGFR_HUMAN	EGFR	Epidermal growth factor receptor
NGLQSCPIKEDSFLQR	16	3	1.0000	4	0.000000	6C(57.0215)		sp|P00533|EGFR_HUMAN	P00533	EGFR_HUMAN	EGFR	Epidermal growth factor receptor
NLCYANTINWK	11	2	1.0000	3	0.000000	3C(57.0215)		sp|P00533|EGFR_HUMAN	P00533	EGFR_HUMAN	EGFR	Epidermal growth factor receptor
NLQEILHGAVR	11	2	1.0000	3	0.000000			sp|P00533|EGFR_HUMAN	P00533	EGFR_HUMAN	EGFR	Epidermal growth factor receptor
NYVVTDHGSCVR	12	2	1.0000	9	0.000000	10C(57.0215)		sp|P00533|EGFR_HUMAN	P00533	EGFR_HUMAN	EGFR	Epidermal growth factor receptor
RPAGSVQNPVYHNQPLNPAPSR	22	4	1.0000	2	0.000000			sp|P00533|EGFR_HUMAN	P00533	EGFR_HUMAN	EGFR	Epidermal growth factor receptor
SPSDCCHNQCAAGCTGPR	18	3	1.0000	3	0.000000	10C(57.0215), 14C(57.0215), 5C(57.0215), 6C(57.0215)		sp|P00533|EGFR_HUMAN	P00533	EGFR_HUMAN	EGFR	Epidermal growth factor receptor
VCNGIGIGEFK	11	2	1.0000	5	0.000000	2C(57.0215)		sp|P00533|EGFR_HUMAN	P00533	EGFR_HUMAN	EGFR	Epidermal growth factor receptor
VLGSGAFGTVYK	12	2	1.0000	7	0.000000			sp|P00533|EGFR_HUMAN	P00533	EGFR_HUMAN	EGFR	Epidermal growth factor receptor	ERBB2, ERBB4	sp|P04626|ERBB2_HUMAN, sp|Q15303|ERBB4_HUMAN
YSFGATCVK	9	2	1.0000	3	0.000000	7C(57.0215)		sp|P00533|EGFR_HUMAN	P00533	EGFR_HUMAN	EGFR	Epidermal growth factor receptor
AAAEVAGQFVIK	12	2	1.0000	2	0.000000			sp|P02786|TFR1_HUMAN	P02786	TFR1_HUMAN	TFRC	Transferrin receptor protein 1
AFTYINLDK	9	2	1.0000	3	0.000000			sp|P02786|TFR1_HUMAN	P02786	TFR1_HUMAN	TFRC	Transferrin receptor protein 1
DSAQNSVIIVDK	12	2	1.0000	5	0.000000			sp|P02786|TFR1_HUMAN	P02786	TFR1_HUMAN	TFRC	Transferrin receptor protein 1
EEPGEDFPAAR	11	2	0.9994	3	0.000000			sp|P02786|TFR1_HUMAN	P02786	TFR1_HUMAN	TFRC	Transferrin receptor protein 1
GFVEPDHYVVVGAQR	15	2, 3	1.0000	10	0.000000			sp|P02786|TFR1_HUMAN	P02786	TFR1_HUMAN	TFRC	Transferrin receptor protein 1
HPVTGQFLYQDSNWASK	17	2, 3	1.0000	7	0.000000			sp|P02786|TFR1_HUMAN	P02786	TFR1_HUMAN	TFRC	Transferrin receptor protein 1
LAQMFSDMVLK	11	2	1.0000	5	0.000000	4M(15.9949), 8M(15.9949)		sp|P02786|TFR1_HUMAN	P02786	TFR1_HUMAN	TFRC	Transferrin receptor protein 1
LAVDEEENADNNTK	14	2	1.0000	4	0.000000			sp|P02786|TFR1_HUMAN	P02786	TFR1_HUMAN	TFRC	Transferrin receptor protein 1
LDSTDFTGTIK	11	2	0.9904	2	0.000000			sp|P02786|TFR1_HUMAN	P02786	TFR1_HUMAN	TFRC	Transferrin receptor protein 1
LFGNMEGDCPSDWK	14	2	1.0000	3	0.000000	5M(15.9949), 9C(57.0215)		sp|P02786|TFR1_HUMAN	P02786	TFR1_HUMAN	TFRC	Transferrin receptor protein 1
LLNENSYVPR	10	2	0.9996	1	0.000000			sp|P02786|TFR1_HUMAN	P02786	TFR1_HUMAN	TFRC	Transferrin receptor protein 1
LTHDVELNLDYER	13	3	1.0000	1	0.000000			sp|P02786|TFR1_HUMAN	P02786	TFR1_HUMAN	TFRC	Transferrin receptor protein 1
LTTDFGNAEK	10	2	1.0000	3	0.000000			sp|P02786|TFR1_HUMAN	P02786	TFR1_HUMAN	TFRC	Transferrin receptor protein 1
LVYLVENPGGYVAYSK	16	2	1.0000	3	0.000000			sp|P02786|TFR1_HUMAN	P02786	TFR1_HUMAN	TFRC	Transferrin receptor protein 1
QVDGDNSHVEMK	12	2	0.9708	1	0.000000			sp|P02786|TFR1_HUMAN	P02786	TFR1_HUMAN	TFRC	Transferrin receptor protein 1
SAFSNLFGGEPLSYTR	16	2	1.0000	1	0.000000			sp|P02786|TFR1_HUMAN	P02786	TFR1_HUMAN	TFRC	Transferrin receptor protein 1
SSGLPNIPVQTISR	14	2	1.0000	3	0.000000			sp|P02786|TFR1_HUMAN	P02786	TFR1_HUMAN	TFRC	Transferrin receptor protein 1
VEYHFLSPYVSPK	13	2, 3	1.0000	5	0.000000			sp|P02786|TFR1_HUMAN	P02786	TFR1_HUMAN	TFRC	Transferrin receptor protein 1
VSASPLLYTLIEK	13	2	1.0000	3	0.000000			sp|P02786|TFR1_HUMAN	P02786	TFR1_HUMAN	TFRC	Transferrin receptor protein 1
YNSQLLSFVR	10	2	1.0000	4	0.000000			sp|P02786|TFR1_HUMAN	P02786	TFR1_HUMAN	TFRC	Transferrin receptor protein 1
AAAEVAGQFVIK	12	2	1.0000	2	0.000000			sp|P02786|TFR1_HUMAN	P02786	TFR1_HUMAN	TFRC	Transferrin receptor protein 1
AFTYINLDK	9	2	1.0000	2	0.000000			sp|P02786|TFR1_HUMAN	P02786	TFR1_HUMAN	TFRC	Transferrin receptor protein 1
DAWGPGAAK	9	2	0.9953	1	0.000000			sp|P02786|TFR1_HUMAN	P02786	TFR1_HUMAN	TFRC	Transferrin receptor protein 1	TFR2	sp|Q9UP52|TFR2_HUMAN
DSAQNSVIIVDK	12	2	1.0000	5	0.000000			sp|P02786|TFR1_HUMAN	P02786	TFR1_HUMAN	TFRC	Transferrin receptor protein 1
EEPGEDFPAAR	11	2	1.0000	3	0.000000			sp|P02786|TFR1_HUMAN	P02786	TFR1_HUMAN	TFRC	Transferrin receptor protein 1
GFVEPDHYVVVGAQR	15	2, 3	1.0000	7	0.000000			sp|P02786|TFR1_HUMAN	P02786	TFR1_HUMAN	TFRC	Transferrin receptor protein 1
HPVTGQFLYQDSNWASK	17	3	0.9987	4	0.000000			sp|P02786|TFR1_HUMAN	P02786	TFR1_HUMAN	TFRC	Transferrin receptor protein 1
LAQMFSDMVLK	11	2	1.0000	2	0.000000	4M(15.9949)		sp|P02786|TFR1_HUMAN	P02786	TFR1_HUMAN	TFRC	Transferrin receptor protein 1
LAVDEEENADNNTK	14	2	1.0000	4	0.000000			sp|P02786|TFR1_HUMAN	P02786	TFR1_HUMAN	TFRC	Transferrin receptor protein 1
LDSTDFTGTIK	11	2	0.9977	1	0.000000			sp|P02786|TFR1_HUMAN	P02786	TFR1_HUMAN	TFRC	Transferrin receptor protein 1
LFGNMEGDCPSDWK	14	2	1.0000	1	0.000000	9C(57.0215)		sp|P02786|TFR1_HUMAN	P02786	TFR1_HUMAN	TFRC	Transferrin receptor protein 1
LLNENSYVPR	10	2	1.0000	1	0.000000			sp|P02786|TFR1_HUMAN	P02786	TFR1_HUMAN	TFRC	Transferrin receptor protein 1
LTTDFGNAEK	10	2	1.0000	3	0.000000			sp|P02786|TFR1_HUMAN	P02786	TFR1_HUMAN	TFRC	Transferrin receptor protein 1
LVYLVENPGGYVAYSK	16	2	1.0000	1	0.000000			sp|P02786|TFR1_HUMAN	P02786	TFR1_HUMAN	TFRC	Transferrin receptor protein 1
SSGLPNIPVQTISR	14	2	1.0000	4	0.000000			sp|P02786|TFR1_HUMAN	P02786	TFR1_HUMAN	TFRC	Transferrin receptor protein 1
VEYHFLSPYVSPK	13	2, 3	1.0000	7	0.000000			sp|P02786|TFR1_HUMAN	P02786	TFR1_HUMAN	TFRC	Transferrin receptor protein 1
VSASPLLYTLIEK	13	2	1.0000	3	0.000000			sp|P02786|TFR1_HUMAN	P02786	TFR1_HUMAN	TFRC	Transferrin receptor protein 1
YNSQLLSFVR	10	2	1.0000	3	0.000000			sp|P02786|TFR1_HUMAN	P02786	TFR1_HUMAN	TFRC	Transferrin receptor protein 1
AAAEVAGQFVIK	12	2	1.0000	1	0.000000			sp|P02786|TFR1_HUMAN	P02786	TFR1_HUMAN	TFRC	Transferrin receptor protein 1
AFTYINLDK	9	2	0.9999	1	0.000000			sp|P02786|TFR1_HUMAN	P02786	TFR1_HUMAN	TFRC	Transferrin receptor protein 1
DAWGPGAAK	9	2	0.9843	2	0.000000			sp|P02786|TFR1_HUMAN	P02786	TFR1_HUMAN	TFRC	Transferrin receptor protein 1	TFR2	sp|Q9UP52|TFR2_HUMAN
DSAQNSVIIVDK	12	2	1.0000	7	0.000000			sp|P02786|TFR1_HUMAN	P02786	TFR1_HUMAN	TFRC	Transferrin receptor protein 1
EEPGEDFPAAR	11	2	1.0000	3	0.000000			sp|P02786|TFR1_HUMAN	P02786	TFR1_HUMAN	TFRC	Transferrin receptor protein 1
GFVEPDHYVVVGAQR	15	2, 3	1.0000	8	0.000000			sp|P02786|TFR1_HUMAN	P02786	TFR1_HUMAN	TFRC	Transferrin receptor protein 1
HPVTGQFLYQDSNWASK	17	2, 3	1.0000	4	0.000000			sp|P02786|TFR1_HUMAN	P02786	TFR1_HUMAN	TFRC	Transferrin receptor protein 1
LAQMFSDMVLK	11	2	1.0000	5	0.000000	4M(15.9949), 8M(15.9949)		sp|P02786|TFR1_HUMAN	P02786	TFR1_HUMAN	TFRC	Transferrin receptor protein 1
LAVDEEENADNNTK	14	2	1.0000	4	0.000000			sp|P02786|TFR1_HUMAN	P02786	TFR1_HUMAN	TFRC	Transferrin receptor protein 1
LFGNMEGDCPSDWK	14	2	1.0000	1	0.000000	9C(57.0215)		sp|P02786|TFR1_HUMAN	P02786	TFR1_HUMAN	TFRC	Transferrin receptor protein 1
LLNENSYVPR	10	2	1.0000	2	0.000000			sp|P02786|TFR1_HUMAN	P02786	TFR1_HUMAN	TFRC	Transferrin receptor protein 1
LTHDVELNLDYER	13	3	1.0000	1	0.000000			sp|P02786|TFR1_HUMAN	P02786	TFR1_HUMAN	TFRC	Transferrin receptor protein 1
LTTDFGNAEK	10	2	1.0000	5	0.000000			sp|P02786|TFR1_HUMAN	P02786	TFR1_HUMAN	TFRC	Transferrin receptor protein 1
LVYLVENPGGYVAYSK	16	2	1.0000	2	0.000000			sp|P02786|TFR1_HUMAN	P02786	TFR1_HUMAN	TFRC	Transferrin receptor protein 1
SAFSNLFGGEPLSYTR	16	2	1.0000	1	0.000000			sp|P02786|TFR1_HUMAN	P02786	TFR1_HUMAN	TFRC	Transferrin receptor protein 1
SSGLPNIPVQTISR	14	2	1.0000	5	0.000000			sp|P02786|TFR1_HUMAN	P02786	TFR1_HUMAN	TFRC	Transferrin receptor protein 1
VEYHFLSPYVSPK	13	2, 3	1.0000	6	0.000000			sp|P02786|TFR1_HUMAN	P02786	TFR1_HUMAN	TFRC	Transferrin receptor protein 1
VSASPLLYTLIEK	13	2	1.0000	3	0.000000			sp|P02786|TFR1_HUMAN	P02786	TFR1_HUMAN	TFRC	Transferrin receptor protein 1
YNSQLLSFVR	10	2	1.0000	3	0.000000			sp|P02786|TFR1_HUMAN	P02786	TFR1_HUMAN	TFRC	Transferrin receptor protein 1
AAAEVAGQFVIK	12	2	1.0000	1	0.000000			sp|P02786|TFR1_HUMAN	P02786	TFR1_HUMAN	TFRC	Transferrin receptor protein 1
AFTYINLDK	9	2	1.0000	2	0.000000			sp|P02786|TFR1_HUMAN	P02786	TFR1_HUMAN	TFRC	Transferrin receptor protein 1
DAWGPGAAK	9	2	0.9990	1	0.000000			sp|P02786|TFR1_HUMAN	P02786	TFR1_HUMAN	TFRC	Transferrin receptor protein 1	TFR2	sp|Q9UP52|TFR2_HUMAN
DSAQNSVIIVDK	12	2	1.0000	8	0.000000			sp|P02786|TFR1_HUMAN	P02786	TFR1_HUMAN	TFRC	Transferrin receptor protein 1
EEPGEDFPAAR	11	2	0.9995	4	0.000000			sp|P02786|TFR1_HUMAN	P02786	TFR1_HUMAN	TFRC	Transferrin receptor protein 1
GFVEPDHYVVVGAQR	15	2, 3	1.0000	5	0.000000			sp|P02786|TFR1_HUMAN	P02786	TFR1_HUMAN	TFRC	Transferrin receptor protein 1
HPVTGQFLYQDSNWASK	17	2, 3	1.0000	4	0.000000			sp|P02786|TFR1_HUMAN	P02786	TFR1_HUMAN	TFRC	Transferrin receptor protein 1
LAQMFSDMVLK	11	2	1.0000	5	0.000000	4M(15.9949), 8M(15.9949)		sp|P02786|TFR1_HUMAN	P02786	TFR1_HUMAN	TFRC	Transferrin receptor protein 1
LAVDEEENADNNTK	14	2	1.0000	3	0.000000			sp|P02786|TFR1_HUMAN	P02786	TFR1_HUMAN	TFRC	Transferrin receptor protein 1
LLNENSYVPR	10	2	1.0000	3	0.000000			sp|P02786|TFR1_HUMAN	P02786	TFR1_HUMAN	TFRC	Transferrin receptor protein 1
LTTDFGNAEK	10	2	1.0000	4	0.000000			sp|P02786|TFR1_HUMAN	P02786	TFR1_HUMAN	TFRC	Transferrin receptor protein 1
LVYLVENPGGYVAYSK	16	2	1.0000	2	0.000000			sp|P02786|TFR1_HUMAN	P02786	TFR1_HUMAN	TFRC	Transferrin receptor protein 1
SSGLPNIPVQTISR	14	2	1.0000	4	0.000000			sp|P02786|TFR1_HUMAN	P02786	TFR1_HUMAN	TFRC	Transferrin receptor protein 1
VEYHFLSPYVSPK	13	2, 3	1.0000	6	0.000000			sp|P02786|TFR1_HUMAN	P02786	TFR1_HUMAN	TFRC	Transferrin receptor protein 1
VSASPLLYTLIEK	13	2	1.0000	1	0.000000			sp|P02786|TFR1_HUMAN	P02786	TFR1_HUMAN	TFRC	Transferrin receptor protein 1
YNSQLLSFVR	10	2	1.0000	5	0.000000			sp|P02786|TFR1_HUMAN	P02786	TFR1_HUMAN	TFRC	Transferrin receptor protein 1
AVTSANIQEFAGCK	14	2	1.0000	2	0.000000	13C(57.0215)		sp|P04626|ERBB2_HUMAN	P04626	ERBB2_HUMAN	ERBB2	Receptor tyrosine-protein kinase erbB-2
GIWIPDGENVK	11	2	1.0000	1	0.000000			sp|P04626|ERBB2_HUMAN	P04626	ERBB2_HUMAN	ERBB2	Receptor tyrosine-protein kinase erbB-2
GLQSLPTHDPSPLQR	15	3	1.0000	1	0.000000			sp|P04626|ERBB2_HUMAN	P04626	ERBB2_HUMAN	ERBB2	Receptor tyrosine-protein kinase erbB-2
LLDIDETEYHADGGK	15	3	1.0000	1	0.000000			sp|P04626|ERBB2_HUMAN	P04626	ERBB2_HUMAN	ERBB2	Receptor tyrosine-protein kinase erbB-2
AVTSANIQEFAGCK	14	2	1.0000	1	0.000000	13C(57.0215)		sp|P04626|ERBB2_HUMAN	P04626	ERBB2_HUMAN	ERBB2	Receptor tyrosine-protein kinase erbB-2
AVTSANIQEFAGCK	14	2	1.0000	1	0.000000	13C(57.0215)		sp|P04626|ERBB2_HUMAN	P04626	ERBB2_HUMAN	ERBB2	Receptor tyrosine-protein kinase erbB-2
GIWIPDGENVK	11	2	1.0000	1	0.000000			sp|P04626|ERBB2_HUMAN	P04626	ERBB2_HUMAN	ERBB2	Receptor tyrosine-protein kinase erbB-2
AVTSANIQEFAGCK	14	2	1.0000	1	0.000000	13C(57.0215)		sp|P04626|ERBB2_HUMAN	P04626	ERBB2_HUMAN	ERBB2	Receptor tyrosine-protein kinase erbB-2
ALTSEIALLQSR	12	2	1.0000	1	0.000000			sp|P04843|RPN1_HUMAN	P04843	RPN1_HUMAN	RPN1	Dolichyl-diphosphooligosaccharide--protein glycosyltransferase subunit 1
DVPAYSQDTFK	11	2	1.0000	2	0.000000			sp|P04843|RPN1_HUMAN	P04843	RPN1_HUMAN	RPN1	Dolichyl-diphosphooligosaccharide--protein glycosyltransferase subunit 1
GEDEEENNLEVR	12	2	1.0000	1	0.000000			sp|P04843|RPN1_HUMAN	P04843	RPN1_HUMAN	RPN1	Dolichyl-diphosphooligosaccharide--protein glycosyltransferase subunit 1
NIEIDSPYEISR	12	2	1.0000	1	0.000000			sp|P04843|RPN1_HUMAN	P04843	RPN1_HUMAN	RPN1	Dolichyl-diphosphooligosaccharide--protein glycosyltransferase subunit 1
SEDLLDYGPFR	11	2	1.0000	2	0.000000			sp|P04843|RPN1_HUMAN	P04843	RPN1_HUMAN	RPN1	Dolichyl-diphosphooligosaccharide--protein glycosyltransferase subunit 1
TILPAAAQDVYYR	13	2	1.0000	1	0.000000			sp|P04843|RPN1_HUMAN	P04843	RPN1_HUMAN	RPN1	Dolichyl-diphosphooligosaccharide--protein glycosyltransferase subunit 1
DVPAYSQDTFK	11	2	1.0000	1	0.000000			sp|P04843|RPN1_HUMAN	P04843	RPN1_HUMAN	RPN1	Dolichyl-diphosphooligosaccharide--protein glycosyltransferase subunit 1
GEDEEENNLEVR	12	2	1.0000	2	0.000000			sp|P04843|RPN1_HUMAN	P04843	RPN1_HUMAN	RPN1	Dolichyl-diphosphooligosaccharide--protein glycosyltransferase subunit 1
NIEIDSPYEISR	12	2	1.0000	1	0.000000			sp|P04843|RPN1_HUMAN	P04843	RPN1_HUMAN	RPN1	Dolichyl-diphosphooligosaccharide--protein glycosyltransferase subunit 1
SEDLLDYGPFR	11	2	0.9999	1	0.000000			sp|P04843|RPN1_HUMAN	P04843	RPN1_HUMAN	RPN1	Dolichyl-diphosphooligosaccharide--protein glycosyltransferase subunit 1
TILPAAAQDVYYR	13	2	1.0000	1	0.000000			sp|P04843|RPN1_HUMAN	P04843	RPN1_HUMAN	RPN1	Dolichyl-diphosphooligosaccharide--protein glycosyltransferase subunit 1
ALTSEIALLQSR	12	2	1.0000	1	0.000000			sp|P04843|RPN1_HUMAN	P04843	RPN1_HUMAN	RPN1	Dolichyl-diphosphooligosaccharide--protein glycosyltransferase subunit 1
DVPAYSQDTFK	11	2	0.9495	2	0.000000			sp|P04843|RPN1_HUMAN	P04843	RPN1_HUMAN	RPN1	Dolichyl-diphosphooligosaccharide--protein glycosyltransferase subunit 1
NIEIDSPYEISR	12	2	1.0000	3	0.000000			sp|P04843|RPN1_HUMAN	P04843	RPN1_HUMAN	RPN1	Dolichyl-diphosphooligosaccharide--protein glycosyltransferase subunit 1
NIEIDSPYEISR	12	2	1.0000	2	0.000000			sp|P04843|RPN1_HUMAN	P04843	RPN1_HUMAN	RPN1	Dolichyl-diphosphooligosaccharide--protein glycosyltransferase subunit 1
VESLEQEAANER	12	2	1.0000	2	0.000000			sp|P05067|A4_HUMAN	P05067	A4_HUMAN	APP	Amyloid-beta precursor protein
VESLEQEAANER	12	2	1.0000	3	0.000000			sp|P05067|A4_HUMAN	P05067	A4_HUMAN	APP	Amyloid-beta precursor protein
LVFFAEDVGSNK	12	2	1.0000	1	0.000000			sp|P05067|A4_HUMAN	P05067	A4_HUMAN	APP	Amyloid-beta precursor protein
VESLEQEAANER	12	2	1.0000	4	0.000000			sp|P05067|A4_HUMAN	P05067	A4_HUMAN	APP	Amyloid-beta precursor protein
YLETPGDENEHAHFQK	16	3	1.0000	1	0.000000			sp|P05067|A4_HUMAN	P05067	A4_HUMAN	APP	Amyloid-beta precursor protein
LVFFAEDVGSNK	12	2	1.0000	2	0.000000			sp|P05067|A4_HUMAN	P05067	A4_HUMAN	APP	Amyloid-beta precursor protein
VESLEQEAANER	12	2	1.0000	5	0.000000			sp|P05067|A4_HUMAN	P05067	A4_HUMAN	APP	Amyloid-beta precursor protein
YLETPGDENEHAHFQK	16	3	0.9996	1	0.000000			sp|P05067|A4_HUMAN	P05067	A4_HUMAN	APP	Amyloid-beta precursor protein
ASVSVTAEDEGTQR	14	2	1.0000	3	0.000000			sp|P05362|ICAM1_HUMAN	P05362	ICAM1_HUMAN	ICAM1	Intercellular adhesion molecule 1
DGTFPLPIGESVTVTR	16	2	1.0000	1	0.000000			sp|P05362|ICAM1_HUMAN	P05362	ICAM1_HUMAN	ICAM1	Intercellular adhesion molecule 1
DLEGTYLCR	9	2	1.0000	3	0.000000	8C(57.0215)		sp|P05362|ICAM1_HUMAN	P05362	ICAM1_HUMAN	ICAM1	Intercellular adhesion molecule 1
EPAVGEPAEVTTTVLVR	17	2	1.0000	2	0.000000			sp|P05362|ICAM1_HUMAN	P05362	ICAM1_HUMAN	ICAM1	Intercellular adhesion molecule 1
GGSVLVTCSTSCDQPK	16	2	1.0000	1	0.000000	12C(57.0215), 8C(57.0215)		sp|P05362|ICAM1_HUMAN	P05362	ICAM1_HUMAN	ICAM1	Intercellular adhesion molecule 1
REPAVGEPAEVTTTVLVR	18	3	1.0000	2	0.000000			sp|P05362|ICAM1_HUMAN	P05362	ICAM1_HUMAN	ICAM1	Intercellular adhesion molecule 1
VELAPLPSWQPVGK	14	2	1.0000	2	0.000000			sp|P05362|ICAM1_HUMAN	P05362	ICAM1_HUMAN	ICAM1	Intercellular adhesion molecule 1
VTLNGVPAQPLGPR	14	2	1.0000	3	0.000000			sp|P05362|ICAM1_HUMAN	P05362	ICAM1_HUMAN	ICAM1	Intercellular adhesion molecule 1
ASVSVTAEDEGTQR	14	2	1.0000	3	0.000000			sp|P05362|ICAM1_HUMAN	P05362	ICAM1_HUMAN	ICAM1	Intercellular adhesion molecule 1
DLEGTYLCR	9	2	1.0000	5	0.000000	8C(57.0215)		sp|P05362|ICAM1_HUMAN	P05362	ICAM1_HUMAN	ICAM1	Intercellular adhesion molecule 1
GGSVLVTCSTSCDQPK	16	2	1.0000	2	0.000000	12C(57.0215), 8C(57.0215)		sp|P05362|ICAM1_HUMAN	P05362	ICAM1_HUMAN	ICAM1	Intercellular adhesion molecule 1
VELAPLPSWQPVGK	14	2	1.0000	2	0.000000			sp|P05362|ICAM1_HUMAN	P05362	ICAM1_HUMAN	ICAM1	Intercellular adhesion molecule 1
VTLNGVPAQPLGPR	14	2	1.0000	3	0.000000			sp|P05362|ICAM1_HUMAN	P05362	ICAM1_HUMAN	ICAM1	Intercellular adhesion molecule 1
VTLNGVPAQPLGPR	14	2	1.0000	1	0.000000			sp|P05362|ICAM1_HUMAN	P05362	ICAM1_HUMAN	ICAM1	Intercellular adhesion molecule 1
ASVSVTAEDEGTQR	14	2	1.0000	1	0.000000			sp|P05362|ICAM1_HUMAN	P05362	ICAM1_HUMAN	ICAM1	Intercellular adhesion molecule 1
VTLNGVPAQPLGPR	14	2	1.0000	1	0.000000			sp|P05362|ICAM1_HUMAN	P05362	ICAM1_HUMAN	ICAM1	Intercellular adhesion molecule 1
CDDLEALKK	9	2, 3	1.0000	6	0.000000	1C(57.0215)		sp|P05556|ITB1_HUMAN	P05556	ITB1_HUMAN	ITGB1	Integrin beta-1
DKLPQPVQPDPVSHCK	16	2, 3, 4	1.0000	15	0.000000	15C(57.0215)		sp|P05556|ITB1_HUMAN	P05556	ITB1_HUMAN	ITGB1	Integrin beta-1
DNTNEIYSGK	10	2	1.0000	12	0.000000			sp|P05556|ITB1_HUMAN	P05556	ITB1_HUMAN	ITGB1	Integrin beta-1
FCECDNFNCDR	11	2	1.0000	6	0.000000	2C(57.0215), 4C(57.0215), 9C(57.0215)		sp|P05556|ITB1_HUMAN	P05556	ITB1_HUMAN	ITGB1	Integrin beta-1
FQGQTCEMCQTCLGVCAEHK	20	3	1.0000	3	0.000000	12C(57.0215), 16C(57.0215), 6C(57.0215), 8M(15.9949), 9C(57.0215)		sp|P05556|ITB1_HUMAN	P05556	ITB1_HUMAN	ITGB1	Integrin beta-1
GCPPDDIENPR	11	2	1.0000	6	0.000000	2C(57.0215)		sp|P05556|ITB1_HUMAN	P05556	ITB1_HUMAN	ITGB1	Integrin beta-1
GEVFNELVGK	10	2	1.0000	6	0.000000			sp|P05556|ITB1_HUMAN	P05556	ITB1_HUMAN	ITGB1	Integrin beta-1
GICECGVCK	9	2	0.9970	6	0.000000	3C(57.0215), 5C(57.0215), 8C(57.0215)		sp|P05556|ITB1_HUMAN	P05556	ITB1_HUMAN	ITGB1	Integrin beta-1
HCECSTDEVNSEDMDAYCR	19	2, 3	1.0000	4	0.000000	14M(15.9949), 18C(57.0215), 2C(57.0215), 4C(57.0215)		sp|P05556|ITB1_HUMAN	P05556	ITB1_HUMAN	ITGB1	Integrin beta-1
IGFGSFVEK	9	2	1.0000	7	0.000000			sp|P05556|ITB1_HUMAN	P05556	ITB1_HUMAN	ITGB1	Integrin beta-1	ITGB6	sp|P18564|ITB6_HUMAN
KGCPPDDIENPR	12	2, 3	1.0000	24	0.000000	3C(57.0215)		sp|P05556|ITB1_HUMAN	P05556	ITB1_HUMAN	ITGB1	Integrin beta-1
LKPEDITQIQPQQLVLR	17	2, 3	1.0000	16	0.000000			sp|P05556|ITB1_HUMAN	P05556	ITB1_HUMAN	ITGB1	Integrin beta-1
LPQPVQPDPVSHCK	14	2, 3	1.0000	5	0.000000	13C(57.0215)		sp|P05556|ITB1_HUMAN	P05556	ITB1_HUMAN	ITGB1	Integrin beta-1
LSEGVTISYK	10	2	1.0000	1	0.000000			sp|P05556|ITB1_HUMAN	P05556	ITB1_HUMAN	ITGB1	Integrin beta-1
RDNTNEIYSGK	11	2	1.0000	4	0.000000			sp|P05556|ITB1_HUMAN	P05556	ITB1_HUMAN	ITGB1	Integrin beta-1
SAVTTVVNPK	10	2	0.9999	4	0.000000			sp|P05556|ITB1_HUMAN	P05556	ITB1_HUMAN	ITGB1	Integrin beta-1
SGEPQTFTLK	10	2	1.0000	8	0.000000			sp|P05556|ITB1_HUMAN	P05556	ITB1_HUMAN	ITGB1	Integrin beta-1
SLGTDLMNEMR	11	2	1.0000	10	0.000000	10M(15.9949), 7M(15.9949)		sp|P05556|ITB1_HUMAN	P05556	ITB1_HUMAN	ITGB1	Integrin beta-1
SNGLICGGNGVCK	13	2	1.0000	10	0.000000	12C(57.0215), 6C(57.0215)		sp|P05556|ITB1_HUMAN	P05556	ITB1_HUMAN	ITGB1	Integrin beta-1
TVMPYISTTPAK	12	2	1.0000	11	0.000000	3M(15.9949)		sp|P05556|ITB1_HUMAN	P05556	ITB1_HUMAN	ITGB1	Integrin beta-1
WDTGENPIYK	10	2	1.0000	7	0.000000			sp|P05556|ITB1_HUMAN	P05556	ITB1_HUMAN	ITGB1	Integrin beta-1
CDDLEALKK	9	2, 3	0.9981	5	0.000000	1C(57.0215)		sp|P05556|ITB1_HUMAN	P05556	ITB1_HUMAN	ITGB1	Integrin beta-1
DKLPQPVQPDPVSHCK	16	2, 3, 4	1.0000	9	0.000000	15C(57.0215)		sp|P05556|ITB1_HUMAN	P05556	ITB1_HUMAN	ITGB1	Integrin beta-1
DNTNEIYSGK	10	2	1.0000	12	0.000000			sp|P05556|ITB1_HUMAN	P05556	ITB1_HUMAN	ITGB1	Integrin beta-1
FCECDNFNCDR	11	2	1.0000	7	0.000000	2C(57.0215), 4C(57.0215), 9C(57.0215)		sp|P05556|ITB1_HUMAN	P05556	ITB1_HUMAN	ITGB1	Integrin beta-1
FQGQTCEMCQTCLGVCAEHK	20	3	1.0000	4	0.000000	12C(57.0215), 16C(57.0215), 6C(57.0215), 8M(15.9949), 9C(57.0215)		sp|P05556|ITB1_HUMAN	P05556	ITB1_HUMAN	ITGB1	Integrin beta-1
GCPPDDIENPR	11	2	1.0000	5	0.000000	2C(57.0215)		sp|P05556|ITB1_HUMAN	P05556	ITB1_HUMAN	ITGB1	Integrin beta-1
GEVFNELVGK	10	2	1.0000	6	0.000000			sp|P05556|ITB1_HUMAN	P05556	ITB1_HUMAN	ITGB1	Integrin beta-1
GICECGVCK	9	2	0.9991	5	0.000000	3C(57.0215), 5C(57.0215), 8C(57.0215)		sp|P05556|ITB1_HUMAN	P05556	ITB1_HUMAN	ITGB1	Integrin beta-1
HCECSTDEVNSEDMDAYCR	19	3	1.0000	5	0.000000	14M(15.9949), 18C(57.0215), 2C(57.0215), 4C(57.0215)		sp|P05556|ITB1_HUMAN	P05556	ITB1_HUMAN	ITGB1	Integrin beta-1
IGFGSFVEK	9	2	1.0000	7	0.000000			sp|P05556|ITB1_HUMAN	P05556	ITB1_HUMAN	ITGB1	Integrin beta-1	ITGB6	sp|P18564|ITB6_HUMAN
KGCPPDDIENPR	12	2, 3	1.0000	22	0.000000	3C(57.0215)		sp|P05556|ITB1_HUMAN	P05556	ITB1_HUMAN	ITGB1	Integrin beta-1
LKPEDITQIQPQQLVLR	17	2, 3	1.0000	10	0.000000			sp|P05556|ITB1_HUMAN	P05556	ITB1_HUMAN	ITGB1	Integrin beta-1
LPQPVQPDPVSHCK	14	3	1.0000	1	0.000000	13C(57.0215)		sp|P05556|ITB1_HUMAN	P05556	ITB1_HUMAN	ITGB1	Integrin beta-1
LSEGVTISYK	10	2	1.0000	1	0.000000			sp|P05556|ITB1_HUMAN	P05556	ITB1_HUMAN	ITGB1	Integrin beta-1
SAVTTVVNPK	10	2	1.0000	4	0.000000			sp|P05556|ITB1_HUMAN	P05556	ITB1_HUMAN	ITGB1	Integrin beta-1
SGEPQTFTLK	10	2	1.0000	10	0.000000			sp|P05556|ITB1_HUMAN	P05556	ITB1_HUMAN	ITGB1	Integrin beta-1
SLGTDLMNEMR	11	2	1.0000	8	0.000000	10M(15.9949), 7M(15.9949)		sp|P05556|ITB1_HUMAN	P05556	ITB1_HUMAN	ITGB1	Integrin beta-1
SNGLICGGNGVCK	13	2	1.0000	9	0.000000	12C(57.0215), 6C(57.0215)		sp|P05556|ITB1_HUMAN	P05556	ITB1_HUMAN	ITGB1	Integrin beta-1
TVMPYISTTPAK	12	2	1.0000	10	0.000000	3M(15.9949)		sp|P05556|ITB1_HUMAN	P05556	ITB1_HUMAN	ITGB1	Integrin beta-1
WDTGENPIYK	10	2	1.0000	6	0.000000			sp|P05556|ITB1_HUMAN	P05556	ITB1_HUMAN	ITGB1	Integrin beta-1
DKLPQPVQPDPVSHCK	16	3	1.0000	2	0.000000	15C(57.0215)		sp|P05556|ITB1_HUMAN	P05556	ITB1_HUMAN	ITGB1	Integrin beta-1
DNTNEIYSGK	10	2	1.0000	14	0.000000			sp|P05556|ITB1_HUMAN	P05556	ITB1_HUMAN	ITGB1	Integrin beta-1
FCECDNFNCDR	11	2	1.0000	2	0.000000	2C(57.0215), 4C(57.0215), 9C(57.0215)		sp|P05556|ITB1_HUMAN	P05556	ITB1_HUMAN	ITGB1	Integrin beta-1
GCPPDDIENPR	11	2	1.0000	2	0.000000	2C(57.0215)		sp|P05556|ITB1_HUMAN	P05556	ITB1_HUMAN	ITGB1	Integrin beta-1
GEVFNELVGK	10	2	0.9984	2	0.000000			sp|P05556|ITB1_HUMAN	P05556	ITB1_HUMAN	ITGB1	Integrin beta-1
GICECGVCK	9	2	0.9997	4	0.000000	3C(57.0215), 5C(57.0215), 8C(57.0215)		sp|P05556|ITB1_HUMAN	P05556	ITB1_HUMAN	ITGB1	Integrin beta-1
IGFGSFVEK	9	2	0.9773	2	0.000000			sp|P05556|ITB1_HUMAN	P05556	ITB1_HUMAN	ITGB1	Integrin beta-1	ITGB6	sp|P18564|ITB6_HUMAN
KGCPPDDIENPR	12	3	1.0000	1	0.000000	3C(57.0215)		sp|P05556|ITB1_HUMAN	P05556	ITB1_HUMAN	ITGB1	Integrin beta-1
LKPEDITQIQPQQLVLR	17	3	1.0000	3	0.000000			sp|P05556|ITB1_HUMAN	P05556	ITB1_HUMAN	ITGB1	Integrin beta-1
SAVTTVVNPK	10	2	0.9976	2	0.000000			sp|P05556|ITB1_HUMAN	P05556	ITB1_HUMAN	ITGB1	Integrin beta-1
SGEPQTFTLK	10	2	1.0000	3	0.000000			sp|P05556|ITB1_HUMAN	P05556	ITB1_HUMAN	ITGB1	Integrin beta-1
SLGTDLMNEMR	11	2	1.0000	1	0.000000			sp|P05556|ITB1_HUMAN	P05556	ITB1_HUMAN	ITGB1	Integrin beta-1
SNGLICGGNGVCK	13	2	1.0000	3	0.000000	12C(57.0215), 6C(57.0215)		sp|P05556|ITB1_HUMAN	P05556	ITB1_HUMAN	ITGB1	Integrin beta-1
TVMPYISTTPAK	12	2	1.0000	5	0.000000	3M(15.9949)		sp|P05556|ITB1_HUMAN	P05556	ITB1_HUMAN	ITGB1	Integrin beta-1
WDTGENPIYK	10	2	1.0000	2	0.000000			sp|P05556|ITB1_HUMAN	P05556	ITB1_HUMAN	ITGB1	Integrin beta-1
DKLPQPVQPDPVSHCK	16	3	1.0000	4	0.000000	15C(57.0215)		sp|P05556|ITB1_HUMAN	P05556	ITB1_HUMAN	ITGB1	Integrin beta-1
DNTNEIYSGK	10	2	1.0000	9	0.000000			sp|P05556|ITB1_HUMAN	P05556	ITB1_HUMAN	ITGB1	Integrin beta-1
FCECDNFNCDR	11	2	1.0000	2	0.000000	2C(57.0215), 4C(57.0215), 9C(57.0215)		sp|P05556|ITB1_HUMAN	P05556	ITB1_HUMAN	ITGB1	Integrin beta-1
GCPPDDIENPR	11	2	0.9984	2	0.000000	2C(57.0215)		sp|P05556|ITB1_HUMAN	P05556	ITB1_HUMAN	ITGB1	Integrin beta-1
GEVFNELVGK	10	2	0.9978	2	0.000000			sp|P05556|ITB1_HUMAN	P05556	ITB1_HUMAN	ITGB1	Integrin beta-1
GICECGVCK	9	2	0.9968	4	0.000000	3C(57.0215), 5C(57.0215), 8C(57.0215)		sp|P05556|ITB1_HUMAN	P05556	ITB1_HUMAN	ITGB1	Integrin beta-1
IGFGSFVEK	9	2	0.9989	4	0.000000			sp|P05556|ITB1_HUMAN	P05556	ITB1_HUMAN	ITGB1	Integrin beta-1	ITGB6	sp|P18564|ITB6_HUMAN
KGCPPDDIENPR	12	3	1.0000	3	0.000000	3C(57.0215)		sp|P05556|ITB1_HUMAN	P05556	ITB1_HUMAN	ITGB1	Integrin beta-1
LKPEDITQIQPQQLVLR	17	3	1.0000	1	0.000000			sp|P05556|ITB1_HUMAN	P05556	ITB1_HUMAN	ITGB1	Integrin beta-1
SAVTTVVNPK	10	2	0.9984	2	0.000000			sp|P05556|ITB1_HUMAN	P05556	ITB1_HUMAN	ITGB1	Integrin beta-1
SGEPQTFTLK	10	2	1.0000	4	0.000000			sp|P05556|ITB1_HUMAN	P05556	ITB1_HUMAN	ITGB1	Integrin beta-1
SNGLICGGNGVCK	13	2	1.0000	3	0.000000	12C(57.0215), 6C(57.0215)		sp|P05556|ITB1_HUMAN	P05556	ITB1_HUMAN	ITGB1	Integrin beta-1
TVMPYISTTPAK	12	2	1.0000	4	0.000000	3M(15.9949)		sp|P05556|ITB1_HUMAN	P05556	ITB1_HUMAN	ITGB1	Integrin beta-1
WDTGENPIYK	10	2	1.0000	2	0.000000			sp|P05556|ITB1_HUMAN	P05556	ITB1_HUMAN	ITGB1	Integrin beta-1
AGTQLLAGLR	10	2	0.9997	1	0.000000			sp|P06756|ITAV_HUMAN	P06756	ITAV_HUMAN	ITGAV	Integrin alpha-V
CQPIEFDATGNR	12	2	1.0000	4	0.000000	1C(57.0215)		sp|P06756|ITAV_HUMAN	P06756	ITAV_HUMAN	ITGAV	Integrin alpha-V
DYAKDDPLEFK	11	2	1.0000	2	0.000000			sp|P06756|ITAV_HUMAN	P06756	ITAV_HUMAN	ITGAV	Integrin alpha-V
EPVGTCFLQDGTK	13	2	1.0000	5	0.000000	6C(57.0215)		sp|P06756|ITAV_HUMAN	P06756	ITAV_HUMAN	ITGAV	Integrin alpha-V
EQLQPHENGEGNSET	15	2	1.0000	2	0.000000			sp|P06756|ITAV_HUMAN	P06756	ITAV_HUMAN	ITGAV	Integrin alpha-V
FSVHQQSEMDTSVK	14	3	1.0000	1	0.000000	9M(15.9949)		sp|P06756|ITAV_HUMAN	P06756	ITAV_HUMAN	ITGAV	Integrin alpha-V
IYIGDDNPLTLIVK	14	2	1.0000	1	0.000000			sp|P06756|ITAV_HUMAN	P06756	ITAV_HUMAN	ITGAV	Integrin alpha-V
LEVSVDSDQKK	11	3	0.9963	1	0.000000			sp|P06756|ITAV_HUMAN	P06756	ITAV_HUMAN	ITGAV	Integrin alpha-V
LNGFEVFAR	9	2	0.9983	1	0.000000			sp|P06756|ITAV_HUMAN	P06756	ITAV_HUMAN	ITGAV	Integrin alpha-V
NGYPDLIVGAFGVDR	15	2	1.0000	2	0.000000			sp|P06756|ITAV_HUMAN	P06756	ITAV_HUMAN	ITGAV	Integrin alpha-V
QAHILLDCGEDNVCKPK	17	3	1.0000	3	0.000000	14C(57.0215), 8C(57.0215)		sp|P06756|ITAV_HUMAN	P06756	ITAV_HUMAN	ITGAV	Integrin alpha-V
QVVCDLGNPMK	11	2	1.0000	2	0.000000	10M(15.9949), 4C(57.0215)		sp|P06756|ITAV_HUMAN	P06756	ITAV_HUMAN	ITGAV	Integrin alpha-V
SLLWTETFMNK	11	2	0.9999	1	0.000000			sp|P06756|ITAV_HUMAN	P06756	ITAV_HUMAN	ITGAV	Integrin alpha-V
SSASFNVIEFPYK	13	2	1.0000	2	0.000000			sp|P06756|ITAV_HUMAN	P06756	ITAV_HUMAN	ITGAV	Integrin alpha-V
STGLNAVPSQILEGQWAAR	19	2	1.0000	2	0.000000			sp|P06756|ITAV_HUMAN	P06756	ITAV_HUMAN	ITGAV	Integrin alpha-V
TCSLPGTALK	10	2	1.0000	1	0.000000	2C(57.0215)		sp|P06756|ITAV_HUMAN	P06756	ITAV_HUMAN	ITGAV	Integrin alpha-V
TVEYAPCR	8	2	0.9872	2	0.000000	7C(57.0215)		sp|P06756|ITAV_HUMAN	P06756	ITAV_HUMAN	ITGAV	Integrin alpha-V
VRPPQEEQER	10	3	1.0000	3	0.000000			sp|P06756|ITAV_HUMAN	P06756	ITAV_HUMAN	ITGAV	Integrin alpha-V
YDPNVYSIK	9	2	0.9901	2	0.000000			sp|P06756|ITAV_HUMAN	P06756	ITAV_HUMAN	ITGAV	Integrin alpha-V
AGTQLLAGLR	10	2	1.0000	1	0.000000			sp|P06756|ITAV_HUMAN	P06756	ITAV_HUMAN	ITGAV	Integrin alpha-V
CQPIEFDATGNR	12	2	1.0000	5	0.000000	1C(57.0215)		sp|P06756|ITAV_HUMAN	P06756	ITAV_HUMAN	ITGAV	Integrin alpha-V
DYAKDDPLEFK	11	2	1.0000	5	0.000000			sp|P06756|ITAV_HUMAN	P06756	ITAV_HUMAN	ITGAV	Integrin alpha-V
EPVGTCFLQDGTK	13	2	1.0000	2	0.000000	6C(57.0215)		sp|P06756|ITAV_HUMAN	P06756	ITAV_HUMAN	ITGAV	Integrin alpha-V
EQLQPHENGEGNSET	15	2	1.0000	2	0.000000			sp|P06756|ITAV_HUMAN	P06756	ITAV_HUMAN	ITGAV	Integrin alpha-V
FSVHQQSEMDTSVK	14	3	1.0000	1	0.000000	9M(15.9949)		sp|P06756|ITAV_HUMAN	P06756	ITAV_HUMAN	ITGAV	Integrin alpha-V
LNGFEVFAR	9	2	0.9973	2	0.000000			sp|P06756|ITAV_HUMAN	P06756	ITAV_HUMAN	ITGAV	Integrin alpha-V
QEREPVGTCFLQDGTK	16	3	0.9865	1	0.000000	9C(57.0215)		sp|P06756|ITAV_HUMAN	P06756	ITAV_HUMAN	ITGAV	Integrin alpha-V
QVVCDLGNPMK	11	2	1.0000	1	0.000000	4C(57.0215)		sp|P06756|ITAV_HUMAN	P06756	ITAV_HUMAN	ITGAV	Integrin alpha-V
SSASFNVIEFPYK	13	2	1.0000	3	0.000000			sp|P06756|ITAV_HUMAN	P06756	ITAV_HUMAN	ITGAV	Integrin alpha-V
TCSLPGTALK	10	2	1.0000	1	0.000000	2C(57.0215)		sp|P06756|ITAV_HUMAN	P06756	ITAV_HUMAN	ITGAV	Integrin alpha-V
TVEYAPCR	8	2	0.9966	1	0.000000	7C(57.0215)		sp|P06756|ITAV_HUMAN	P06756	ITAV_HUMAN	ITGAV	Integrin alpha-V
YDPNVYSIK	9	2	1.0000	4	0.000000			sp|P06756|ITAV_HUMAN	P06756	ITAV_HUMAN	ITGAV	Integrin alpha-V
DYAKDDPLEFK	11	2	1.0000	1	0.000000			sp|P06756|ITAV_HUMAN	P06756	ITAV_HUMAN	ITGAV	Integrin alpha-V
EPVGTCFLQDGTK	13	2	1.0000	2	0.000000	6C(57.0215)		sp|P06756|ITAV_HUMAN	P06756	ITAV_HUMAN	ITGAV	Integrin alpha-V
SSASFNVIEFPYK	13	2	1.0000	3	0.000000			sp|P06756|ITAV_HUMAN	P06756	ITAV_HUMAN	ITGAV	Integrin alpha-V
YDPNVYSIK	9	2	1.0000	3	0.000000			sp|P06756|ITAV_HUMAN	P06756	ITAV_HUMAN	ITGAV	Integrin alpha-V
CQPIEFDATGNR	12	2	0.9982	1	0.000000	1C(57.0215)		sp|P06756|ITAV_HUMAN	P06756	ITAV_HUMAN	ITGAV	Integrin alpha-V
DYAKDDPLEFK	11	2	0.8104	1	0.000000			sp|P06756|ITAV_HUMAN	P06756	ITAV_HUMAN	ITGAV	Integrin alpha-V
EPVGTCFLQDGTK	13	2	1.0000	2	0.000000	6C(57.0215)		sp|P06756|ITAV_HUMAN	P06756	ITAV_HUMAN	ITGAV	Integrin alpha-V
SSASFNVIEFPYK	13	2	1.0000	1	0.000000			sp|P06756|ITAV_HUMAN	P06756	ITAV_HUMAN	ITGAV	Integrin alpha-V
YDPNVYSIK	9	2	1.0000	1	0.000000			sp|P06756|ITAV_HUMAN	P06756	ITAV_HUMAN	ITGAV	Integrin alpha-V
EMPMQTLVPAK	11	2	0.9627	1	0.000000			sp|P07602|SAP_HUMAN	P07602	SAP_HUMAN	PSAP	Prosaposin
GCSFLPDPYQK	11	2	1.0000	2	0.000000	2C(57.0215)		sp|P07602|SAP_HUMAN	P07602	SAP_HUMAN	PSAP	Prosaposin
GSAVWCQNVK	10	2	0.9991	3	0.000000	6C(57.0215)		sp|P07602|SAP_HUMAN	P07602	SAP_HUMAN	PSAP	Prosaposin
IGACPSAHKPLLGTEK	16	3	1.0000	5	0.000000	4C(57.0215)		sp|P07602|SAP_HUMAN	P07602	SAP_HUMAN	PSAP	Prosaposin
LGPGMADICK	10	2	1.0000	3	0.000000	5M(15.9949), 9C(57.0215)		sp|P07602|SAP_HUMAN	P07602	SAP_HUMAN	PSAP	Prosaposin
NVIPALELVEPIK	13	2	1.0000	1	0.000000			sp|P07602|SAP_HUMAN	P07602	SAP_HUMAN	PSAP	Prosaposin
SLPCDICK	8	2	0.9989	1	0.000000	4C(57.0215), 7C(57.0215)		sp|P07602|SAP_HUMAN	P07602	SAP_HUMAN	PSAP	Prosaposin
GCSFLPDPYQK	11	2	1.0000	2	0.000000	2C(57.0215)		sp|P07602|SAP_HUMAN	P07602	SAP_HUMAN	PSAP	Prosaposin
GSAVWCQNVK	10	2	0.9996	3	0.000000	6C(57.0215)		sp|P07602|SAP_HUMAN	P07602	SAP_HUMAN	PSAP	Prosaposin
IGACPSAHKPLLGTEK	16	3	1.0000	1	0.000000	4C(57.0215)		sp|P07602|SAP_HUMAN	P07602	SAP_HUMAN	PSAP	Prosaposin
LGPGMADICK	10	2	1.0000	4	0.000000	5M(15.9949), 9C(57.0215)		sp|P07602|SAP_HUMAN	P07602	SAP_HUMAN	PSAP	Prosaposin
NVIPALELVEPIK	13	2	1.0000	1	0.000000			sp|P07602|SAP_HUMAN	P07602	SAP_HUMAN	PSAP	Prosaposin
GCSFLPDPYQK	11	2	1.0000	2	0.000000	2C(57.0215)		sp|P07602|SAP_HUMAN	P07602	SAP_HUMAN	PSAP	Prosaposin
IGACPSAHKPLLGTEK	16	3	1.0000	2	0.000000	4C(57.0215)		sp|P07602|SAP_HUMAN	P07602	SAP_HUMAN	PSAP	Prosaposin
GCSFLPDPYQK	11	2	1.0000	1	0.000000	2C(57.0215)		sp|P07602|SAP_HUMAN	P07602	SAP_HUMAN	PSAP	Prosaposin
IGACPSAHKPLLGTEK	16	3	1.0000	2	0.000000	4C(57.0215)		sp|P07602|SAP_HUMAN	P07602	SAP_HUMAN	PSAP	Prosaposin
ADLINNLGTIAK	12	2	1.0000	3	0.000000			sp|P08238|HS90B_HUMAN	P08238	HS90B_HUMAN	HSP90AB1	Heat shock protein HSP 90-beta	HSP90AA1, HSP90AA2P, HSP90AB2P	sp|P07900|HS90A_HUMAN, sp|Q14568|HS902_HUMAN, sp|Q58FF8|H90B2_HUMAN
APFDLFENK	9	2	0.9998	1	0.000000			sp|P08238|HS90B_HUMAN	P08238	HS90B_HUMAN	HSP90AB1	Heat shock protein HSP 90-beta	HSP90AB3P	sp|Q58FF7|H90B3_HUMAN
DLVVLLFETALLSSGFSLEDPQTHSNR	27	3	1.0000	1	0.000000			sp|P08238|HS90B_HUMAN	P08238	HS90B_HUMAN	HSP90AB1	Heat shock protein HSP 90-beta
EDQTEYLEER	10	2	1.0000	2	0.000000			sp|P08238|HS90B_HUMAN	P08238	HS90B_HUMAN	HSP90AB1	Heat shock protein HSP 90-beta	HSP90AA1, HSP90AB3P, HSP90AB4P	sp|P07900|HS90A_HUMAN, sp|Q58FF6|H90B4_HUMAN, sp|Q58FF7|H90B3_HUMAN
EGLELPEDEEEK	12	2	1.0000	2	0.000000			sp|P08238|HS90B_HUMAN	P08238	HS90B_HUMAN	HSP90AB1	Heat shock protein HSP 90-beta	HSP90AA1, HSP90AA5P, HSP90AB3P, HSP90AB4P	sp|P07900|HS90A_HUMAN, sp|Q58FF6|H90B4_HUMAN, sp|Q58FF7|H90B3_HUMAN, sp|Q58FG0|HS905_HUMAN
EGLELPEDEEEKKK	14	3	1.0000	3	0.000000			sp|P08238|HS90B_HUMAN	P08238	HS90B_HUMAN	HSP90AB1	Heat shock protein HSP 90-beta	HSP90AA1, HSP90AA5P, HSP90AB3P	sp|P07900|HS90A_HUMAN, sp|Q58FF7|H90B3_HUMAN, sp|Q58FG0|HS905_HUMAN
ELISNASDALDK	12	2	1.0000	1	0.000000			sp|P08238|HS90B_HUMAN	P08238	HS90B_HUMAN	HSP90AB1	Heat shock protein HSP 90-beta	HSP90AB2P, HSP90AB3P, HSP90AB4P, HSP90B1	sp|P14625|ENPL_HUMAN, sp|Q58FF6|H90B4_HUMAN, sp|Q58FF7|H90B3_HUMAN, sp|Q58FF8|H90B2_HUMAN
EQVANSAFVER	11	2	1.0000	3	0.000000			sp|P08238|HS90B_HUMAN	P08238	HS90B_HUMAN	HSP90AB1	Heat shock protein HSP 90-beta	HSP90AB3P	sp|Q58FF7|H90B3_HUMAN
GVVDSEDLPLNISR	14	2	1.0000	3	0.000000			sp|P08238|HS90B_HUMAN	P08238	HS90B_HUMAN	HSP90AB1	Heat shock protein HSP 90-beta	HSP90AA1, HSP90AB3P, TRAP1	sp|P07900|HS90A_HUMAN, sp|Q12931|TRAP1_HUMAN, sp|Q58FF7|H90B3_HUMAN
IDIIPNPQER	10	2	1.0000	3	0.000000			sp|P08238|HS90B_HUMAN	P08238	HS90B_HUMAN	HSP90AB1	Heat shock protein HSP 90-beta	HSP90AB3P	sp|Q58FF7|H90B3_HUMAN
LGIHEDSTNR	10	2	0.9999	1	0.000000			sp|P08238|HS90B_HUMAN	P08238	HS90B_HUMAN	HSP90AB1	Heat shock protein HSP 90-beta
NPDDITQEEYGEFYK	15	2	1.0000	2	0.000000			sp|P08238|HS90B_HUMAN	P08238	HS90B_HUMAN	HSP90AB1	Heat shock protein HSP 90-beta
RAPFDLFENK	10	2	0.9998	2	0.000000			sp|P08238|HS90B_HUMAN	P08238	HS90B_HUMAN	HSP90AB1	Heat shock protein HSP 90-beta	HSP90AB3P	sp|Q58FF7|H90B3_HUMAN
SIYYITGESK	10	2	0.9858	1	0.000000			sp|P08238|HS90B_HUMAN	P08238	HS90B_HUMAN	HSP90AB1	Heat shock protein HSP 90-beta	HSP90AB2P	sp|Q58FF8|H90B2_HUMAN
SLTNDWEDHLAVK	13	2, 3	1.0000	3	0.000000			sp|P08238|HS90B_HUMAN	P08238	HS90B_HUMAN	HSP90AB1	Heat shock protein HSP 90-beta	HSP90AA1	sp|P07900|HS90A_HUMAN
TLTIVDTGIGMTK	13	2	1.0000	3	0.000000	11M(15.9949)		sp|P08238|HS90B_HUMAN	P08238	HS90B_HUMAN	HSP90AB1	Heat shock protein HSP 90-beta	HSP90AA1, HSP90AA2P, HSP90AA4P, HSP90AB2P	sp|P07900|HS90A_HUMAN, sp|Q14568|HS902_HUMAN, sp|Q58FF8|H90B2_HUMAN, sp|Q58FG1|HS904_HUMAN
YHTSQSGDEMTSLSEYVSR	19	3	1.0000	1	0.000000			sp|P08238|HS90B_HUMAN	P08238	HS90B_HUMAN	HSP90AB1	Heat shock protein HSP 90-beta
YIDQEELNK	9	2	0.9992	1	0.000000			sp|P08238|HS90B_HUMAN	P08238	HS90B_HUMAN	HSP90AB1	Heat shock protein HSP 90-beta	HSP90AA1, HSP90AA2P, HSP90AB2P	sp|P07900|HS90A_HUMAN, sp|Q14568|HS902_HUMAN, sp|Q58FF8|H90B2_HUMAN
ADLINNLGTIAK	12	2	1.0000	2	0.000000			sp|P08238|HS90B_HUMAN	P08238	HS90B_HUMAN	HSP90AB1	Heat shock protein HSP 90-beta	HSP90AA1, HSP90AA2P, HSP90AB2P	sp|P07900|HS90A_HUMAN, sp|Q14568|HS902_HUMAN, sp|Q58FF8|H90B2_HUMAN
APFDLFENK	9	2	0.9981	2	0.000000			sp|P08238|HS90B_HUMAN	P08238	HS90B_HUMAN	HSP90AB1	Heat shock protein HSP 90-beta	HSP90AB3P	sp|Q58FF7|H90B3_HUMAN
DLVVLLFETALLSSGFSLEDPQTHSNR	27	3	1.0000	1	0.000000			sp|P08238|HS90B_HUMAN	P08238	HS90B_HUMAN	HSP90AB1	Heat shock protein HSP 90-beta
EDQTEYLEER	10	2	0.4294	1	0.000000			sp|P08238|HS90B_HUMAN	P08238	HS90B_HUMAN	HSP90AB1	Heat shock protein HSP 90-beta	HSP90AA1, HSP90AB3P, HSP90AB4P	sp|P07900|HS90A_HUMAN, sp|Q58FF6|H90B4_HUMAN, sp|Q58FF7|H90B3_HUMAN
EGLELPEDEEEK	12	2	0.9393	1	0.000000			sp|P08238|HS90B_HUMAN	P08238	HS90B_HUMAN	HSP90AB1	Heat shock protein HSP 90-beta	HSP90AA1, HSP90AA5P, HSP90AB3P, HSP90AB4P	sp|P07900|HS90A_HUMAN, sp|Q58FF6|H90B4_HUMAN, sp|Q58FF7|H90B3_HUMAN, sp|Q58FG0|HS905_HUMAN
EGLELPEDEEEKKK	14	3	0.9998	1	0.000000			sp|P08238|HS90B_HUMAN	P08238	HS90B_HUMAN	HSP90AB1	Heat shock protein HSP 90-beta	HSP90AA1, HSP90AA5P, HSP90AB3P	sp|P07900|HS90A_HUMAN, sp|Q58FF7|H90B3_HUMAN, sp|Q58FG0|HS905_HUMAN
ELISNASDALDK	12	2	1.0000	3	0.000000			sp|P08238|HS90B_HUMAN	P08238	HS90B_HUMAN	HSP90AB1	Heat shock protein HSP 90-beta	HSP90AB2P, HSP90AB3P, HSP90AB4P, HSP90B1	sp|P14625|ENPL_HUMAN, sp|Q58FF6|H90B4_HUMAN, sp|Q58FF7|H90B3_HUMAN, sp|Q58FF8|H90B2_HUMAN
EQVANSAFVER	11	2	1.0000	5	0.000000			sp|P08238|HS90B_HUMAN	P08238	HS90B_HUMAN	HSP90AB1	Heat shock protein HSP 90-beta	HSP90AB3P	sp|Q58FF7|H90B3_HUMAN
GVVDSEDLPLNISR	14	2	1.0000	4	0.000000			sp|P08238|HS90B_HUMAN	P08238	HS90B_HUMAN	HSP90AB1	Heat shock protein HSP 90-beta	HSP90AA1, HSP90AB3P, TRAP1	sp|P07900|HS90A_HUMAN, sp|Q12931|TRAP1_HUMAN, sp|Q58FF7|H90B3_HUMAN
IDIIPNPQER	10	2	1.0000	3	0.000000			sp|P08238|HS90B_HUMAN	P08238	HS90B_HUMAN	HSP90AB1	Heat shock protein HSP 90-beta	HSP90AB3P	sp|Q58FF7|H90B3_HUMAN
LGIHEDSTNR	10	2	1.0000	1	0.000000			sp|P08238|HS90B_HUMAN	P08238	HS90B_HUMAN	HSP90AB1	Heat shock protein HSP 90-beta
NPDDITQEEYGEFYK	15	2	1.0000	2	0.000000			sp|P08238|HS90B_HUMAN	P08238	HS90B_HUMAN	HSP90AB1	Heat shock protein HSP 90-beta
RAPFDLFENK	10	2	0.9999	4	0.000000			sp|P08238|HS90B_HUMAN	P08238	HS90B_HUMAN	HSP90AB1	Heat shock protein HSP 90-beta	HSP90AB3P	sp|Q58FF7|H90B3_HUMAN
SIYYITGESK	10	2	1.0000	1	0.000000			sp|P08238|HS90B_HUMAN	P08238	HS90B_HUMAN	HSP90AB1	Heat shock protein HSP 90-beta	HSP90AB2P	sp|Q58FF8|H90B2_HUMAN
SLTNDWEDHLAVK	13	3	1.0000	1	0.000000			sp|P08238|HS90B_HUMAN	P08238	HS90B_HUMAN	HSP90AB1	Heat shock protein HSP 90-beta	HSP90AA1	sp|P07900|HS90A_HUMAN
TLTIVDTGIGMTK	13	2	1.0000	1	0.000000			sp|P08238|HS90B_HUMAN	P08238	HS90B_HUMAN	HSP90AB1	Heat shock protein HSP 90-beta	HSP90AA1, HSP90AA2P, HSP90AA4P, HSP90AB2P	sp|P07900|HS90A_HUMAN, sp|Q14568|HS902_HUMAN, sp|Q58FF8|H90B2_HUMAN, sp|Q58FG1|HS904_HUMAN
YIDQEELNK	9	2	0.9991	2	0.000000			sp|P08238|HS90B_HUMAN	P08238	HS90B_HUMAN	HSP90AB1	Heat shock protein HSP 90-beta	HSP90AA1, HSP90AA2P, HSP90AB2P	sp|P07900|HS90A_HUMAN, sp|Q14568|HS902_HUMAN, sp|Q58FF8|H90B2_HUMAN
ADLINNLGTIAK	12	2	1.0000	2	0.000000			sp|P08238|HS90B_HUMAN	P08238	HS90B_HUMAN	HSP90AB1	Heat shock protein HSP 90-beta	HSP90AA1, HSP90AA2P, HSP90AB2P	sp|P07900|HS90A_HUMAN, sp|Q14568|HS902_HUMAN, sp|Q58FF8|H90B2_HUMAN
EGLELPEDEEEK	12	2	0.9999	1	0.000000			sp|P08238|HS90B_HUMAN	P08238	HS90B_HUMAN	HSP90AB1	Heat shock protein HSP 90-beta	HSP90AA1, HSP90AA5P, HSP90AB3P, HSP90AB4P	sp|P07900|HS90A_HUMAN, sp|Q58FF6|H90B4_HUMAN, sp|Q58FF7|H90B3_HUMAN, sp|Q58FG0|HS905_HUMAN
EGLELPEDEEEKKK	14	3	1.0000	1	0.000000			sp|P08238|HS90B_HUMAN	P08238	HS90B_HUMAN	HSP90AB1	Heat shock protein HSP 90-beta	HSP90AA1, HSP90AA5P, HSP90AB3P	sp|P07900|HS90A_HUMAN, sp|Q58FF7|H90B3_HUMAN, sp|Q58FG0|HS905_HUMAN
ELISNASDALDK	12	2	1.0000	3	0.000000			sp|P08238|HS90B_HUMAN	P08238	HS90B_HUMAN	HSP90AB1	Heat shock protein HSP 90-beta	HSP90AB2P, HSP90AB3P, HSP90AB4P, HSP90B1	sp|P14625|ENPL_HUMAN, sp|Q58FF6|H90B4_HUMAN, sp|Q58FF7|H90B3_HUMAN, sp|Q58FF8|H90B2_HUMAN
EQVANSAFVER	11	2	1.0000	3	0.000000			sp|P08238|HS90B_HUMAN	P08238	HS90B_HUMAN	HSP90AB1	Heat shock protein HSP 90-beta	HSP90AB3P	sp|Q58FF7|H90B3_HUMAN
GVVDSEDLPLNISR	14	2	1.0000	2	0.000000			sp|P08238|HS90B_HUMAN	P08238	HS90B_HUMAN	HSP90AB1	Heat shock protein HSP 90-beta	HSP90AA1, HSP90AB3P, TRAP1	sp|P07900|HS90A_HUMAN, sp|Q12931|TRAP1_HUMAN, sp|Q58FF7|H90B3_HUMAN
IDIIPNPQER	10	2	1.0000	3	0.000000			sp|P08238|HS90B_HUMAN	P08238	HS90B_HUMAN	HSP90AB1	Heat shock protein HSP 90-beta	HSP90AB3P	sp|Q58FF7|H90B3_HUMAN
LGIHEDSTNR	10	2	0.9816	1	0.000000			sp|P08238|HS90B_HUMAN	P08238	HS90B_HUMAN	HSP90AB1	Heat shock protein HSP 90-beta
NPDDITQEEYGEFYK	15	2	1.0000	1	0.000000			sp|P08238|HS90B_HUMAN	P08238	HS90B_HUMAN	HSP90AB1	Heat shock protein HSP 90-beta
RAPFDLFENK	10	2	0.9971	2	0.000000			sp|P08238|HS90B_HUMAN	P08238	HS90B_HUMAN	HSP90AB1	Heat shock protein HSP 90-beta	HSP90AB3P	sp|Q58FF7|H90B3_HUMAN
SIYYITGESK	10	2	0.9756	1	0.000000			sp|P08238|HS90B_HUMAN	P08238	HS90B_HUMAN	HSP90AB1	Heat shock protein HSP 90-beta	HSP90AB2P	sp|Q58FF8|H90B2_HUMAN
SLTNDWEDHLAVK	13	2, 3	1.0000	3	0.000000			sp|P08238|HS90B_HUMAN	P08238	HS90B_HUMAN	HSP90AB1	Heat shock protein HSP 90-beta	HSP90AA1	sp|P07900|HS90A_HUMAN
TLTIVDTGIGMTK	13	2	1.0000	2	0.000000			sp|P08238|HS90B_HUMAN	P08238	HS90B_HUMAN	HSP90AB1	Heat shock protein HSP 90-beta	HSP90AA1, HSP90AA2P, HSP90AA4P, HSP90AB2P	sp|P07900|HS90A_HUMAN, sp|Q14568|HS902_HUMAN, sp|Q58FF8|H90B2_HUMAN, sp|Q58FG1|HS904_HUMAN
YIDQEELNK	9	2	0.9645	1	0.000000			sp|P08238|HS90B_HUMAN	P08238	HS90B_HUMAN	HSP90AB1	Heat shock protein HSP 90-beta	HSP90AA1, HSP90AA2P, HSP90AB2P	sp|P07900|HS90A_HUMAN, sp|Q14568|HS902_HUMAN, sp|Q58FF8|H90B2_HUMAN
ADLINNLGTIAK	12	2	1.0000	2	0.000000			sp|P08238|HS90B_HUMAN	P08238	HS90B_HUMAN	HSP90AB1	Heat shock protein HSP 90-beta	HSP90AA1, HSP90AA2P, HSP90AB2P	sp|P07900|HS90A_HUMAN, sp|Q14568|HS902_HUMAN, sp|Q58FF8|H90B2_HUMAN
APFDLFENK	9	2	1.0000	1	0.000000			sp|P08238|HS90B_HUMAN	P08238	HS90B_HUMAN	HSP90AB1	Heat shock protein HSP 90-beta	HSP90AB3P	sp|Q58FF7|H90B3_HUMAN
EGLELPEDEEEKKK	14	3	1.0000	1	0.000000			sp|P08238|HS90B_HUMAN	P08238	HS90B_HUMAN	HSP90AB1	Heat shock protein HSP 90-beta	HSP90AA1, HSP90AA5P, HSP90AB3P	sp|P07900|HS90A_HUMAN, sp|Q58FF7|H90B3_HUMAN, sp|Q58FG0|HS905_HUMAN
ELISNASDALDK	12	2	1.0000	4	0.000000			sp|P08238|HS90B_HUMAN	P08238	HS90B_HUMAN	HSP90AB1	Heat shock protein HSP 90-beta	HSP90AB2P, HSP90AB3P, HSP90AB4P, HSP90B1	sp|P14625|ENPL_HUMAN, sp|Q58FF6|H90B4_HUMAN, sp|Q58FF7|H90B3_HUMAN, sp|Q58FF8|H90B2_HUMAN
EQVANSAFVER	11	2	1.0000	3	0.000000			sp|P08238|HS90B_HUMAN	P08238	HS90B_HUMAN	HSP90AB1	Heat shock protein HSP 90-beta	HSP90AB3P	sp|Q58FF7|H90B3_HUMAN
GVVDSEDLPLNISR	14	2	1.0000	1	0.000000			sp|P08238|HS90B_HUMAN	P08238	HS90B_HUMAN	HSP90AB1	Heat shock protein HSP 90-beta	HSP90AA1, HSP90AB3P, TRAP1	sp|P07900|HS90A_HUMAN, sp|Q12931|TRAP1_HUMAN, sp|Q58FF7|H90B3_HUMAN
IDIIPNPQER	10	2	1.0000	2	0.000000			sp|P08238|HS90B_HUMAN	P08238	HS90B_HUMAN	HSP90AB1	Heat shock protein HSP 90-beta	HSP90AB3P	sp|Q58FF7|H90B3_HUMAN
LGIHEDSTNR	10	2	0.9841	1	0.000000			sp|P08238|HS90B_HUMAN	P08238	HS90B_HUMAN	HSP90AB1	Heat shock protein HSP 90-beta
NPDDITQEEYGEFYK	15	2	1.0000	1	0.000000			sp|P08238|HS90B_HUMAN	P08238	HS90B_HUMAN	HSP90AB1	Heat shock protein HSP 90-beta
RAPFDLFENK	10	2	0.9984	2	0.000000			sp|P08238|HS90B_HUMAN	P08238	HS90B_HUMAN	HSP90AB1	Heat shock protein HSP 90-beta	HSP90AB3P	sp|Q58FF7|H90B3_HUMAN
SLTNDWEDHLAVK	13	2, 3	1.0000	2	0.000000			sp|P08238|HS90B_HUMAN	P08238	HS90B_HUMAN	HSP90AB1	Heat shock protein HSP 90-beta	HSP90AA1	sp|P07900|HS90A_HUMAN
TLTIVDTGIGMTK	13	2	1.0000	4	0.000000	11M(15.9949)		sp|P08238|HS90B_HUMAN	P08238	HS90B_HUMAN	HSP90AB1	Heat shock protein HSP 90-beta	HSP90AA1, HSP90AA2P, HSP90AA4P, HSP90AB2P	sp|P07900|HS90A_HUMAN, sp|Q14568|HS902_HUMAN, sp|Q58FF8|H90B2_HUMAN, sp|Q58FG1|HS904_HUMAN
YIDQEELNK	9	2	1.0000	1	0.000000			sp|P08238|HS90B_HUMAN	P08238	HS90B_HUMAN	HSP90AB1	Heat shock protein HSP 90-beta	HSP90AA1, HSP90AA2P, HSP90AB2P	sp|P07900|HS90A_HUMAN, sp|Q14568|HS902_HUMAN, sp|Q58FF8|H90B2_HUMAN
WAAVVVPSGQEQR	13	2	1.0000	1	0.000000			sp|P10321|HLAC_HUMAN	P10321	HLAC_HUMAN	HLA-C	HLA class I histocompatibility antigen, C alpha chain
WAAVVVPSGQEQR	13	2	1.0000	1	0.000000			sp|P10321|HLAC_HUMAN	P10321	HLAC_HUMAN	HLA-C	HLA class I histocompatibility antigen, C alpha chain
EAQQALGSAAADATEAK	17	2	1.0000	2	0.000000			sp|P11047|LAMC1_HUMAN	P11047	LAMC1_HUMAN	LAMC1	Laminin subunit gamma-1
LNTFGDEVFNDPK	13	2	1.0000	2	0.000000			sp|P11047|LAMC1_HUMAN	P11047	LAMC1_HUMAN	LAMC1	Laminin subunit gamma-1
MEAENLEQLIDQK	13	2	1.0000	1	0.000000			sp|P11047|LAMC1_HUMAN	P11047	LAMC1_HUMAN	LAMC1	Laminin subunit gamma-1
NTIEETGNLAEQAR	14	2	1.0000	1	0.000000			sp|P11047|LAMC1_HUMAN	P11047	LAMC1_HUMAN	LAMC1	Laminin subunit gamma-1
QDIAVISDSYFPR	13	2	1.0000	1	0.000000			sp|P11047|LAMC1_HUMAN	P11047	LAMC1_HUMAN	LAMC1	Laminin subunit gamma-1
SAGYLDDVTLASAR	14	2	1.0000	1	0.000000			sp|P11047|LAMC1_HUMAN	P11047	LAMC1_HUMAN	LAMC1	Laminin subunit gamma-1
SQECYFDPELYR	12	2	1.0000	2	0.000000	4C(57.0215)		sp|P11047|LAMC1_HUMAN	P11047	LAMC1_HUMAN	LAMC1	Laminin subunit gamma-1
TEQQTADQLLAR	12	2	0.9104	1	0.000000			sp|P11047|LAMC1_HUMAN	P11047	LAMC1_HUMAN	LAMC1	Laminin subunit gamma-1
VSVPLIAQGNSYPSETTVK	19	2	1.0000	1	0.000000			sp|P11047|LAMC1_HUMAN	P11047	LAMC1_HUMAN	LAMC1	Laminin subunit gamma-1
EAQQALGSAAADATEAK	17	2	1.0000	1	0.000000			sp|P11047|LAMC1_HUMAN	P11047	LAMC1_HUMAN	LAMC1	Laminin subunit gamma-1
LNTFGDEVFNDPK	13	2	1.0000	2	0.000000			sp|P11047|LAMC1_HUMAN	P11047	LAMC1_HUMAN	LAMC1	Laminin subunit gamma-1
NTIEETGNLAEQAR	14	2	1.0000	1	0.000000			sp|P11047|LAMC1_HUMAN	P11047	LAMC1_HUMAN	LAMC1	Laminin subunit gamma-1
QDIAVISDSYFPR	13	2	1.0000	1	0.000000			sp|P11047|LAMC1_HUMAN	P11047	LAMC1_HUMAN	LAMC1	Laminin subunit gamma-1
SAGYLDDVTLASAR	14	2	1.0000	3	0.000000			sp|P11047|LAMC1_HUMAN	P11047	LAMC1_HUMAN	LAMC1	Laminin subunit gamma-1
VSVPLIAQGNSYPSETTVK	19	2	1.0000	1	0.000000			sp|P11047|LAMC1_HUMAN	P11047	LAMC1_HUMAN	LAMC1	Laminin subunit gamma-1
NTIEETGNLAEQAR	14	2	1.0000	3	0.000000			sp|P11047|LAMC1_HUMAN	P11047	LAMC1_HUMAN	LAMC1	Laminin subunit gamma-1
SAGYLDDVTLASAR	14	2	1.0000	1	0.000000			sp|P11047|LAMC1_HUMAN	P11047	LAMC1_HUMAN	LAMC1	Laminin subunit gamma-1
NTIEETGNLAEQAR	14	2	1.0000	2	0.000000			sp|P11047|LAMC1_HUMAN	P11047	LAMC1_HUMAN	LAMC1	Laminin subunit gamma-1
SAGYLDDVTLASAR	14	2	1.0000	1	0.000000			sp|P11047|LAMC1_HUMAN	P11047	LAMC1_HUMAN	LAMC1	Laminin subunit gamma-1
GTADVTHDLQEMK	13	2, 3	1.0000	4	0.000000			sp|P11166|GTR1_HUMAN	P11166	GTR1_HUMAN	SLC2A1	Solute carrier family 2, facilitated glucose transporter member 1
GTADVTHDLQEMKEESR	17	3	1.0000	3	0.000000	12M(15.9949)		sp|P11166|GTR1_HUMAN	P11166	GTR1_HUMAN	SLC2A1	Solute carrier family 2, facilitated glucose transporter member 1
QGGASQSDKTPEELFHPLGADSQV	24	3	1.0000	2	0.000000			sp|P11166|GTR1_HUMAN	P11166	GTR1_HUMAN	SLC2A1	Solute carrier family 2, facilitated glucose transporter member 1
TFDEIASGFR	10	2	1.0000	6	0.000000			sp|P11166|GTR1_HUMAN	P11166	GTR1_HUMAN	SLC2A1	Solute carrier family 2, facilitated glucose transporter member 1
TPEELFHPLGADSQV	15	2	1.0000	2	0.000000			sp|P11166|GTR1_HUMAN	P11166	GTR1_HUMAN	SLC2A1	Solute carrier family 2, facilitated glucose transporter member 1
GTADVTHDLQEMK	13	2, 3	1.0000	4	0.000000	12M(15.9949)		sp|P11166|GTR1_HUMAN	P11166	GTR1_HUMAN	SLC2A1	Solute carrier family 2, facilitated glucose transporter member 1
GTADVTHDLQEMKEESR	17	3	1.0000	2	0.000000	12M(15.9949)		sp|P11166|GTR1_HUMAN	P11166	GTR1_HUMAN	SLC2A1	Solute carrier family 2, facilitated glucose transporter member 1
QGGASQSDKTPEELFHPLGADSQV	24	3	1.0000	2	0.000000			sp|P11166|GTR1_HUMAN	P11166	GTR1_HUMAN	SLC2A1	Solute carrier family 2, facilitated glucose transporter member 1
TFDEIASGFR	10	2	1.0000	6	0.000000			sp|P11166|GTR1_HUMAN	P11166	GTR1_HUMAN	SLC2A1	Solute carrier family 2, facilitated glucose transporter member 1
TPEELFHPLGADSQV	15	2	1.0000	1	0.000000			sp|P11166|GTR1_HUMAN	P11166	GTR1_HUMAN	SLC2A1	Solute carrier family 2, facilitated glucose transporter member 1
GTADVTHDLQEMK	13	2, 3	1.0000	5	0.000000	12M(15.9949)		sp|P11166|GTR1_HUMAN	P11166	GTR1_HUMAN	SLC2A1	Solute carrier family 2, facilitated glucose transporter member 1
GTADVTHDLQEMKEESR	17	3	1.0000	5	0.000000	12M(15.9949)		sp|P11166|GTR1_HUMAN	P11166	GTR1_HUMAN	SLC2A1	Solute carrier family 2, facilitated glucose transporter member 1
QGGASQSDKTPEELFHPLGADSQV	24	3	1.0000	5	0.000000			sp|P11166|GTR1_HUMAN	P11166	GTR1_HUMAN	SLC2A1	Solute carrier family 2, facilitated glucose transporter member 1
SFEMLILGR	9	2	0.9999	1	0.000000			sp|P11166|GTR1_HUMAN	P11166	GTR1_HUMAN	SLC2A1	Solute carrier family 2, facilitated glucose transporter member 1
TFDEIASGFR	10	2	1.0000	10	0.000000			sp|P11166|GTR1_HUMAN	P11166	GTR1_HUMAN	SLC2A1	Solute carrier family 2, facilitated glucose transporter member 1
TPEELFHPLGADSQV	15	2	1.0000	4	0.000000			sp|P11166|GTR1_HUMAN	P11166	GTR1_HUMAN	SLC2A1	Solute carrier family 2, facilitated glucose transporter member 1
GTADVTHDLQEMK	13	2, 3	1.0000	4	0.000000	12M(15.9949)		sp|P11166|GTR1_HUMAN	P11166	GTR1_HUMAN	SLC2A1	Solute carrier family 2, facilitated glucose transporter member 1
GTADVTHDLQEMKEESR	17	3	1.0000	5	0.000000	12M(15.9949)		sp|P11166|GTR1_HUMAN	P11166	GTR1_HUMAN	SLC2A1	Solute carrier family 2, facilitated glucose transporter member 1
QGGASQSDKTPEELFHPLGADSQV	24	3	1.0000	4	0.000000			sp|P11166|GTR1_HUMAN	P11166	GTR1_HUMAN	SLC2A1	Solute carrier family 2, facilitated glucose transporter member 1
TFDEIASGFR	10	2	1.0000	11	0.000000			sp|P11166|GTR1_HUMAN	P11166	GTR1_HUMAN	SLC2A1	Solute carrier family 2, facilitated glucose transporter member 1
TPEELFHPLGADSQV	15	2	1.0000	6	0.000000			sp|P11166|GTR1_HUMAN	P11166	GTR1_HUMAN	SLC2A1	Solute carrier family 2, facilitated glucose transporter member 1
ALQATVGNSYK	11	2	1.0000	4	0.000000			sp|P11279|LAMP1_HUMAN	P11279	LAMP1_HUMAN	LAMP1	Lysosome-associated membrane glycoprotein 1
SHAGYQTI	8	2	0.9994	3	0.000000			sp|P11279|LAMP1_HUMAN	P11279	LAMP1_HUMAN	LAMP1	Lysosome-associated membrane glycoprotein 1
VWVQAFK	7	2	0.9994	4	0.000000			sp|P11279|LAMP1_HUMAN	P11279	LAMP1_HUMAN	LAMP1	Lysosome-associated membrane glycoprotein 1
ALQATVGNSYK	11	2	1.0000	6	0.000000			sp|P11279|LAMP1_HUMAN	P11279	LAMP1_HUMAN	LAMP1	Lysosome-associated membrane glycoprotein 1
SHAGYQTI	8	2	0.9189	1	0.000000			sp|P11279|LAMP1_HUMAN	P11279	LAMP1_HUMAN	LAMP1	Lysosome-associated membrane glycoprotein 1
VWVQAFK	7	2	1.0000	4	0.000000			sp|P11279|LAMP1_HUMAN	P11279	LAMP1_HUMAN	LAMP1	Lysosome-associated membrane glycoprotein 1
ALQATVGNSYK	11	2	1.0000	5	0.000000			sp|P11279|LAMP1_HUMAN	P11279	LAMP1_HUMAN	LAMP1	Lysosome-associated membrane glycoprotein 1
SHAGYQTI	8	2	0.9387	1	0.000000			sp|P11279|LAMP1_HUMAN	P11279	LAMP1_HUMAN	LAMP1	Lysosome-associated membrane glycoprotein 1
VWVQAFK	7	2	0.9977	4	0.000000			sp|P11279|LAMP1_HUMAN	P11279	LAMP1_HUMAN	LAMP1	Lysosome-associated membrane glycoprotein 1
ALQATVGNSYK	11	2	1.0000	4	0.000000			sp|P11279|LAMP1_HUMAN	P11279	LAMP1_HUMAN	LAMP1	Lysosome-associated membrane glycoprotein 1
SHAGYQTI	8	2	0.9979	2	0.000000			sp|P11279|LAMP1_HUMAN	P11279	LAMP1_HUMAN	LAMP1	Lysosome-associated membrane glycoprotein 1
VWVQAFK	7	2	0.9966	5	0.000000			sp|P11279|LAMP1_HUMAN	P11279	LAMP1_HUMAN	LAMP1	Lysosome-associated membrane glycoprotein 1
ACPPGTAACLVR	12	2	1.0000	1	0.000000	2C(57.0215), 9C(57.0215)		sp|P11717|MPRI_HUMAN	P11717	MPRI_HUMAN	IGF2R	Cation-independent mannose-6-phosphate receptor
FLHQDIDSGQGIR	13	3	1.0000	2	0.000000			sp|P11717|MPRI_HUMAN	P11717	MPRI_HUMAN	IGF2R	Cation-independent mannose-6-phosphate receptor
FTCSESQVNSR	11	2	0.9916	1	0.000000	3C(57.0215)		sp|P11717|MPRI_HUMAN	P11717	MPRI_HUMAN	IGF2R	Cation-independent mannose-6-phosphate receptor
FVCNDDVYSGPLK	13	2	1.0000	2	0.000000	3C(57.0215)		sp|P11717|MPRI_HUMAN	P11717	MPRI_HUMAN	IGF2R	Cation-independent mannose-6-phosphate receptor
GCDVTFEWK	9	2	0.9982	1	0.000000	2C(57.0215)		sp|P11717|MPRI_HUMAN	P11717	MPRI_HUMAN	IGF2R	Cation-independent mannose-6-phosphate receptor
GCPEDAAVCAVDK	13	2	1.0000	1	0.000000	2C(57.0215), 9C(57.0215)		sp|P11717|MPRI_HUMAN	P11717	MPRI_HUMAN	IGF2R	Cation-independent mannose-6-phosphate receptor
GHQAFDVGQPR	11	3	0.9992	1	0.000000			sp|P11717|MPRI_HUMAN	P11717	MPRI_HUMAN	IGF2R	Cation-independent mannose-6-phosphate receptor
KPWTAVDTSVDGR	13	2, 3	1.0000	4	0.000000			sp|P11717|MPRI_HUMAN	P11717	MPRI_HUMAN	IGF2R	Cation-independent mannose-6-phosphate receptor
LSSDVCPTSDK	11	2	0.9995	3	0.000000	6C(57.0215)		sp|P11717|MPRI_HUMAN	P11717	MPRI_HUMAN	IGF2R	Cation-independent mannose-6-phosphate receptor
PASGCEAETQTEELK	15	2	1.0000	3	0.000000	5C(57.0215)		sp|P11717|MPRI_HUMAN	P11717	MPRI_HUMAN	IGF2R	Cation-independent mannose-6-phosphate receptor
PLNPVPGCNR	10	2	0.9968	2	0.000000	8C(57.0215)		sp|P11717|MPRI_HUMAN	P11717	MPRI_HUMAN	IGF2R	Cation-independent mannose-6-phosphate receptor
STAIFFYCDR	10	2	1.0000	1	0.000000	8C(57.0215)		sp|P11717|MPRI_HUMAN	P11717	MPRI_HUMAN	IGF2R	Cation-independent mannose-6-phosphate receptor
SYEECIIESR	10	2	1.0000	2	0.000000	5C(57.0215)		sp|P11717|MPRI_HUMAN	P11717	MPRI_HUMAN	IGF2R	Cation-independent mannose-6-phosphate receptor
TASSVIELTCTK	12	2	1.0000	1	0.000000	10C(57.0215)		sp|P11717|MPRI_HUMAN	P11717	MPRI_HUMAN	IGF2R	Cation-independent mannose-6-phosphate receptor
TTTGDVQVLGLVHTQK	16	3	1.0000	1	0.000000			sp|P11717|MPRI_HUMAN	P11717	MPRI_HUMAN	IGF2R	Cation-independent mannose-6-phosphate receptor
VPIDGPPIDIGR	12	2	1.0000	2	0.000000			sp|P11717|MPRI_HUMAN	P11717	MPRI_HUMAN	IGF2R	Cation-independent mannose-6-phosphate receptor
VQSSIAFLCGK	11	2	0.9992	1	0.000000	9C(57.0215)		sp|P11717|MPRI_HUMAN	P11717	MPRI_HUMAN	IGF2R	Cation-independent mannose-6-phosphate receptor
YVDGDLCPDGIR	12	2	1.0000	5	0.000000	7C(57.0215)		sp|P11717|MPRI_HUMAN	P11717	MPRI_HUMAN	IGF2R	Cation-independent mannose-6-phosphate receptor
ACPPGTAACLVR	12	2	0.9916	1	0.000000	2C(57.0215), 9C(57.0215)		sp|P11717|MPRI_HUMAN	P11717	MPRI_HUMAN	IGF2R	Cation-independent mannose-6-phosphate receptor
DIDTLRDPGSQLR	13	3	1.0000	2	0.000000			sp|P11717|MPRI_HUMAN	P11717	MPRI_HUMAN	IGF2R	Cation-independent mannose-6-phosphate receptor
FVCNDDVYSGPLK	13	2	1.0000	2	0.000000	3C(57.0215)		sp|P11717|MPRI_HUMAN	P11717	MPRI_HUMAN	IGF2R	Cation-independent mannose-6-phosphate receptor
GCPEDAAVCAVDK	13	2	1.0000	1	0.000000	2C(57.0215), 9C(57.0215)		sp|P11717|MPRI_HUMAN	P11717	MPRI_HUMAN	IGF2R	Cation-independent mannose-6-phosphate receptor
KPWTAVDTSVDGR	13	2, 3	1.0000	2	0.000000			sp|P11717|MPRI_HUMAN	P11717	MPRI_HUMAN	IGF2R	Cation-independent mannose-6-phosphate receptor
LSSDVCPTSDK	11	2	1.0000	2	0.000000	6C(57.0215)		sp|P11717|MPRI_HUMAN	P11717	MPRI_HUMAN	IGF2R	Cation-independent mannose-6-phosphate receptor
PASGCEAETQTEELK	15	2	1.0000	1	0.000000	5C(57.0215)		sp|P11717|MPRI_HUMAN	P11717	MPRI_HUMAN	IGF2R	Cation-independent mannose-6-phosphate receptor
PLNPVPGCNR	10	2	1.0000	1	0.000000	8C(57.0215)		sp|P11717|MPRI_HUMAN	P11717	MPRI_HUMAN	IGF2R	Cation-independent mannose-6-phosphate receptor
STAIFFYCDR	10	2	0.9393	2	0.000000	8C(57.0215)		sp|P11717|MPRI_HUMAN	P11717	MPRI_HUMAN	IGF2R	Cation-independent mannose-6-phosphate receptor
SYEECIIESR	10	2	1.0000	1	0.000000	5C(57.0215)		sp|P11717|MPRI_HUMAN	P11717	MPRI_HUMAN	IGF2R	Cation-independent mannose-6-phosphate receptor
TASSVIELTCTK	12	2	1.0000	1	0.000000	10C(57.0215)		sp|P11717|MPRI_HUMAN	P11717	MPRI_HUMAN	IGF2R	Cation-independent mannose-6-phosphate receptor
TTTGDVQVLGLVHTQK	16	3	1.0000	1	0.000000			sp|P11717|MPRI_HUMAN	P11717	MPRI_HUMAN	IGF2R	Cation-independent mannose-6-phosphate receptor
TWNLGLSNAK	10	2	0.9193	3	0.000000			sp|P11717|MPRI_HUMAN	P11717	MPRI_HUMAN	IGF2R	Cation-independent mannose-6-phosphate receptor
VPIDGPPIDIGR	12	2	1.0000	3	0.000000			sp|P11717|MPRI_HUMAN	P11717	MPRI_HUMAN	IGF2R	Cation-independent mannose-6-phosphate receptor
VQSSIAFLCGK	11	2	1.0000	4	0.000000	9C(57.0215)		sp|P11717|MPRI_HUMAN	P11717	MPRI_HUMAN	IGF2R	Cation-independent mannose-6-phosphate receptor
YVDGDLCPDGIR	12	2	1.0000	1	0.000000	7C(57.0215)		sp|P11717|MPRI_HUMAN	P11717	MPRI_HUMAN	IGF2R	Cation-independent mannose-6-phosphate receptor
ACPPGTAACLVR	12	2	1.0000	2	0.000000	2C(57.0215), 9C(57.0215)		sp|P11717|MPRI_HUMAN	P11717	MPRI_HUMAN	IGF2R	Cation-independent mannose-6-phosphate receptor
DGAGNSFDLSSLSR	14	2	1.0000	1	0.000000			sp|P11717|MPRI_HUMAN	P11717	MPRI_HUMAN	IGF2R	Cation-independent mannose-6-phosphate receptor
FVCNDDVYSGPLK	13	2	1.0000	1	0.000000	3C(57.0215)		sp|P11717|MPRI_HUMAN	P11717	MPRI_HUMAN	IGF2R	Cation-independent mannose-6-phosphate receptor
GCPEDAAVCAVDK	13	2	0.9984	1	0.000000	2C(57.0215), 9C(57.0215)		sp|P11717|MPRI_HUMAN	P11717	MPRI_HUMAN	IGF2R	Cation-independent mannose-6-phosphate receptor
LSSDVCPTSDK	11	2	1.0000	1	0.000000	6C(57.0215)		sp|P11717|MPRI_HUMAN	P11717	MPRI_HUMAN	IGF2R	Cation-independent mannose-6-phosphate receptor
PLNPVPGCNR	10	2	1.0000	1	0.000000	8C(57.0215)		sp|P11717|MPRI_HUMAN	P11717	MPRI_HUMAN	IGF2R	Cation-independent mannose-6-phosphate receptor
SYEECIIESR	10	2	1.0000	3	0.000000	5C(57.0215)		sp|P11717|MPRI_HUMAN	P11717	MPRI_HUMAN	IGF2R	Cation-independent mannose-6-phosphate receptor
TASSVIELTCTK	12	2	1.0000	1	0.000000	10C(57.0215)		sp|P11717|MPRI_HUMAN	P11717	MPRI_HUMAN	IGF2R	Cation-independent mannose-6-phosphate receptor
TTTGDVQVLGLVHTQK	16	3	1.0000	1	0.000000			sp|P11717|MPRI_HUMAN	P11717	MPRI_HUMAN	IGF2R	Cation-independent mannose-6-phosphate receptor
TVEACPVVR	9	2	0.9858	2	0.000000	5C(57.0215)		sp|P11717|MPRI_HUMAN	P11717	MPRI_HUMAN	IGF2R	Cation-independent mannose-6-phosphate receptor
VPIDGPPIDIGR	12	2	1.0000	1	0.000000			sp|P11717|MPRI_HUMAN	P11717	MPRI_HUMAN	IGF2R	Cation-independent mannose-6-phosphate receptor
VQSSIAFLCGK	11	2	1.0000	1	0.000000	9C(57.0215)		sp|P11717|MPRI_HUMAN	P11717	MPRI_HUMAN	IGF2R	Cation-independent mannose-6-phosphate receptor
YVDGDLCPDGIR	12	2	1.0000	1	0.000000	7C(57.0215)		sp|P11717|MPRI_HUMAN	P11717	MPRI_HUMAN	IGF2R	Cation-independent mannose-6-phosphate receptor
ACPPGTAACLVR	12	2	1.0000	2	0.000000	2C(57.0215), 9C(57.0215)		sp|P11717|MPRI_HUMAN	P11717	MPRI_HUMAN	IGF2R	Cation-independent mannose-6-phosphate receptor
DGAGNSFDLSSLSR	14	2	1.0000	1	0.000000			sp|P11717|MPRI_HUMAN	P11717	MPRI_HUMAN	IGF2R	Cation-independent mannose-6-phosphate receptor
FVCNDDVYSGPLK	13	2	1.0000	2	0.000000	3C(57.0215)		sp|P11717|MPRI_HUMAN	P11717	MPRI_HUMAN	IGF2R	Cation-independent mannose-6-phosphate receptor
LSSDVCPTSDK	11	2	0.9996	3	0.000000	6C(57.0215)		sp|P11717|MPRI_HUMAN	P11717	MPRI_HUMAN	IGF2R	Cation-independent mannose-6-phosphate receptor
SYEECIIESR	10	2	1.0000	1	0.000000	5C(57.0215)		sp|P11717|MPRI_HUMAN	P11717	MPRI_HUMAN	IGF2R	Cation-independent mannose-6-phosphate receptor
TASSVIELTCTK	12	2	1.0000	1	0.000000	10C(57.0215)		sp|P11717|MPRI_HUMAN	P11717	MPRI_HUMAN	IGF2R	Cation-independent mannose-6-phosphate receptor
TTTGDVQVLGLVHTQK	16	3	1.0000	1	0.000000			sp|P11717|MPRI_HUMAN	P11717	MPRI_HUMAN	IGF2R	Cation-independent mannose-6-phosphate receptor
TVEACPVVR	9	2	0.9987	1	0.000000	5C(57.0215)		sp|P11717|MPRI_HUMAN	P11717	MPRI_HUMAN	IGF2R	Cation-independent mannose-6-phosphate receptor
TWNLGLSNAK	10	2	0.9997	1	0.000000			sp|P11717|MPRI_HUMAN	P11717	MPRI_HUMAN	IGF2R	Cation-independent mannose-6-phosphate receptor
VPIDGPPIDIGR	12	2	1.0000	1	0.000000			sp|P11717|MPRI_HUMAN	P11717	MPRI_HUMAN	IGF2R	Cation-independent mannose-6-phosphate receptor
VQSSIAFLCGK	11	2	1.0000	2	0.000000	9C(57.0215)		sp|P11717|MPRI_HUMAN	P11717	MPRI_HUMAN	IGF2R	Cation-independent mannose-6-phosphate receptor
YVDGDLCPDGIR	12	2	1.0000	2	0.000000	7C(57.0215)		sp|P11717|MPRI_HUMAN	P11717	MPRI_HUMAN	IGF2R	Cation-independent mannose-6-phosphate receptor
CNSLSTLEK	9	2	0.9997	1	0.000000	1C(57.0215)		sp|P13473|LAMP2_HUMAN	P13473	LAMP2_HUMAN	LAMP2	Lysosome-associated membrane glycoprotein 2
CNSLSTLEK	9	2	0.9998	1	0.000000	1C(57.0215)		sp|P13473|LAMP2_HUMAN	P13473	LAMP2_HUMAN	LAMP2	Lysosome-associated membrane glycoprotein 2
CNSLSTLEK	9	2	0.9933	1	0.000000	1C(57.0215)		sp|P13473|LAMP2_HUMAN	P13473	LAMP2_HUMAN	LAMP2	Lysosome-associated membrane glycoprotein 2
CNSLSTLEK	9	2	1.0000	3	0.000000	1C(57.0215)		sp|P13473|LAMP2_HUMAN	P13473	LAMP2_HUMAN	LAMP2	Lysosome-associated membrane glycoprotein 2
									P13473
ENELTYYCCK	10	2	0.9997	5	0.000000	8C(57.0215), 9C(57.0215)		sp|P13987|CD59_HUMAN	P13987	CD59_HUMAN	CD59	CD59 glycoprotein
FEHCNFNDVTTR	12	2, 3	1.0000	8	0.000000	4C(57.0215)		sp|P13987|CD59_HUMAN	P13987	CD59_HUMAN	CD59	CD59 glycoprotein
LRENELTYYCCK	12	2, 3	1.0000	4	0.000000	10C(57.0215), 11C(57.0215)		sp|P13987|CD59_HUMAN	P13987	CD59_HUMAN	CD59	CD59 glycoprotein
ENELTYYCCK	10	2	1.0000	4	0.000000	8C(57.0215), 9C(57.0215)		sp|P13987|CD59_HUMAN	P13987	CD59_HUMAN	CD59	CD59 glycoprotein
FEHCNFNDVTTR	12	2, 3	1.0000	8	0.000000	4C(57.0215)		sp|P13987|CD59_HUMAN	P13987	CD59_HUMAN	CD59	CD59 glycoprotein
LRENELTYYCCK	12	2, 3	1.0000	7	0.000000	10C(57.0215), 11C(57.0215)		sp|P13987|CD59_HUMAN	P13987	CD59_HUMAN	CD59	CD59 glycoprotein
ENELTYYCCK	10	2	0.9974	1	0.000000	8C(57.0215), 9C(57.0215)		sp|P13987|CD59_HUMAN	P13987	CD59_HUMAN	CD59	CD59 glycoprotein
FEHCNFNDVTTR	12	2, 3	1.0000	5	0.000000	4C(57.0215)		sp|P13987|CD59_HUMAN	P13987	CD59_HUMAN	CD59	CD59 glycoprotein
ENELTYYCCK	10	2	0.9581	2	0.000000	8C(57.0215), 9C(57.0215)		sp|P13987|CD59_HUMAN	P13987	CD59_HUMAN	CD59	CD59 glycoprotein
FEHCNFNDVTTR	12	2, 3	1.0000	4	0.000000	4C(57.0215)		sp|P13987|CD59_HUMAN	P13987	CD59_HUMAN	CD59	CD59 glycoprotein
									P13987
GLFDEYGSK	9	2	0.9906	1	0.000000			sp|P14625|ENPL_HUMAN	P14625	ENPL_HUMAN	HSP90B1	Endoplasmin	HSP90B2P	sp|Q58FF3|ENPLL_HUMAN
GVVDSDDLPLNVSR	14	2	1.0000	1	0.000000			sp|P14625|ENPL_HUMAN	P14625	ENPL_HUMAN	HSP90B1	Endoplasmin
SILFVPTSAPR	11	2	0.9998	2	0.000000			sp|P14625|ENPL_HUMAN	P14625	ENPL_HUMAN	HSP90B1	Endoplasmin
DISTNYYASQK	11	2	1.0000	3	0.000000			sp|P14625|ENPL_HUMAN	P14625	ENPL_HUMAN	HSP90B1	Endoplasmin
EAESSPFVER	10	2	0.9998	2	0.000000			sp|P14625|ENPL_HUMAN	P14625	ENPL_HUMAN	HSP90B1	Endoplasmin
EEASDYLELDTIK	13	2	1.0000	2	0.000000			sp|P14625|ENPL_HUMAN	P14625	ENPL_HUMAN	HSP90B1	Endoplasmin
GVVDSDDLPLNVSR	14	2	1.0000	1	0.000000			sp|P14625|ENPL_HUMAN	P14625	ENPL_HUMAN	HSP90B1	Endoplasmin
SILFVPTSAPR	11	2	0.9991	1	0.000000			sp|P14625|ENPL_HUMAN	P14625	ENPL_HUMAN	HSP90B1	Endoplasmin
DISTNYYASQK	11	2	1.0000	1	0.000000			sp|P14625|ENPL_HUMAN	P14625	ENPL_HUMAN	HSP90B1	Endoplasmin
EEASDYLELDTIK	13	2	1.0000	2	0.000000			sp|P14625|ENPL_HUMAN	P14625	ENPL_HUMAN	HSP90B1	Endoplasmin
GVVDSDDLPLNVSR	14	2	1.0000	1	0.000000			sp|P14625|ENPL_HUMAN	P14625	ENPL_HUMAN	HSP90B1	Endoplasmin
SILFVPTSAPR	11	2	1.0000	1	0.000000			sp|P14625|ENPL_HUMAN	P14625	ENPL_HUMAN	HSP90B1	Endoplasmin
DISTNYYASQK	11	2	0.9995	1	0.000000			sp|P14625|ENPL_HUMAN	P14625	ENPL_HUMAN	HSP90B1	Endoplasmin
GVVDSDDLPLNVSR	14	2	1.0000	2	0.000000			sp|P14625|ENPL_HUMAN	P14625	ENPL_HUMAN	HSP90B1	Endoplasmin
SILFVPTSAPR	11	2	0.9993	1	0.000000			sp|P14625|ENPL_HUMAN	P14625	ENPL_HUMAN	HSP90B1	Endoplasmin
ATVMFECDK	9	2	0.9831	5	0.000000	7C(57.0215)		sp|P15529|MCP_HUMAN	P15529	MCP_HUMAN	CD46	Membrane cofactor protein
GSVAIWSGKPPICEK	15	2, 3	1.0000	4	0.000000	13C(57.0215)		sp|P15529|MCP_HUMAN	P15529	MCP_HUMAN	CD46	Membrane cofactor protein
GTYLTDETHR	10	2	1.0000	3	0.000000			sp|P15529|MCP_HUMAN	P15529	MCP_HUMAN	CD46	Membrane cofactor protein
PYYEIGER	8	2	0.9985	1	0.000000			sp|P15529|MCP_HUMAN	P15529	MCP_HUMAN	CD46	Membrane cofactor protein
VLCTPPPK	8	2	0.9985	3	0.000000	3C(57.0215)		sp|P15529|MCP_HUMAN	P15529	MCP_HUMAN	CD46	Membrane cofactor protein
ATVMFECDK	9	2	0.9918	2	0.000000	7C(57.0215)		sp|P15529|MCP_HUMAN	P15529	MCP_HUMAN	CD46	Membrane cofactor protein
GSVAIWSGKPPICEK	15	2, 3	1.0000	3	0.000000	13C(57.0215)		sp|P15529|MCP_HUMAN	P15529	MCP_HUMAN	CD46	Membrane cofactor protein
GTYLTDETHR	10	2	0.9931	2	0.000000			sp|P15529|MCP_HUMAN	P15529	MCP_HUMAN	CD46	Membrane cofactor protein
PYYEIGER	8	2	1.0000	1	0.000000			sp|P15529|MCP_HUMAN	P15529	MCP_HUMAN	CD46	Membrane cofactor protein
VLCTPPPK	8	2	0.9975	1	0.000000	3C(57.0215)		sp|P15529|MCP_HUMAN	P15529	MCP_HUMAN	CD46	Membrane cofactor protein
ATVMFECDK	9	2	0.9220	1	0.000000	7C(57.0215)		sp|P15529|MCP_HUMAN	P15529	MCP_HUMAN	CD46	Membrane cofactor protein
GSVAIWSGKPPICEK	15	2, 3	1.0000	3	0.000000	13C(57.0215)		sp|P15529|MCP_HUMAN	P15529	MCP_HUMAN	CD46	Membrane cofactor protein
VLCTPPPK	8	2	0.9824	2	0.000000	3C(57.0215)		sp|P15529|MCP_HUMAN	P15529	MCP_HUMAN	CD46	Membrane cofactor protein
GSVAIWSGKPPICEK	15	2	1.0000	1	0.000000	13C(57.0215)		sp|P15529|MCP_HUMAN	P15529	MCP_HUMAN	CD46	Membrane cofactor protein
VLCTPPPK	8	2	0.9912	4	0.000000	3C(57.0215)		sp|P15529|MCP_HUMAN	P15529	MCP_HUMAN	CD46	Membrane cofactor protein
ALSIGFETCR	10	2	1.0000	3	0.000000	9C(57.0215)		sp|P16070|CD44_HUMAN	P16070	CD44_HUMAN	CD44	CD44 antigen
ESSETPDQFMTADETR	16	2	1.0000	4	0.000000	10M(15.9949)		sp|P16070|CD44_HUMAN	P16070	CD44_HUMAN	CD44	CD44 antigen
KLVINSGNGAVEDR	14	2, 3	1.0000	2	0.000000			sp|P16070|CD44_HUMAN	P16070	CD44_HUMAN	CD44	CD44 antigen
LVINSGNGAVEDR	13	2	1.0000	5	0.000000			sp|P16070|CD44_HUMAN	P16070	CD44_HUMAN	CD44	CD44 antigen
LVINSGNGAVEDRK	14	3	1.0000	1	0.000000			sp|P16070|CD44_HUMAN	P16070	CD44_HUMAN	CD44	CD44 antigen
SQEMVHLVNK	10	2, 3	1.0000	6	0.000000	4M(15.9949)		sp|P16070|CD44_HUMAN	P16070	CD44_HUMAN	CD44	CD44 antigen
TNPEDIYPSNPTDDDVSSGSSSER	24	2	1.0000	1	0.000000			sp|P16070|CD44_HUMAN	P16070	CD44_HUMAN	CD44	CD44 antigen
ALSIGFETCR	10	2	1.0000	2	0.000000	9C(57.0215)		sp|P16070|CD44_HUMAN	P16070	CD44_HUMAN	CD44	CD44 antigen
ESSETPDQFMTADETR	16	2	1.0000	3	0.000000	10M(15.9949)		sp|P16070|CD44_HUMAN	P16070	CD44_HUMAN	CD44	CD44 antigen
KLVINSGNGAVEDR	14	2, 3	1.0000	2	0.000000			sp|P16070|CD44_HUMAN	P16070	CD44_HUMAN	CD44	CD44 antigen
LVINSGNGAVEDR	13	2	1.0000	6	0.000000			sp|P16070|CD44_HUMAN	P16070	CD44_HUMAN	CD44	CD44 antigen
LVINSGNGAVEDRK	14	3	1.0000	1	0.000000			sp|P16070|CD44_HUMAN	P16070	CD44_HUMAN	CD44	CD44 antigen
SQEMVHLVNK	10	2	1.0000	6	0.000000	4M(15.9949)		sp|P16070|CD44_HUMAN	P16070	CD44_HUMAN	CD44	CD44 antigen
TNPEDIYPSNPTDDDVSSGSSSER	24	2	1.0000	1	0.000000			sp|P16070|CD44_HUMAN	P16070	CD44_HUMAN	CD44	CD44 antigen
ALSIGFETCR	10	2	1.0000	1	0.000000	9C(57.0215)		sp|P16070|CD44_HUMAN	P16070	CD44_HUMAN	CD44	CD44 antigen
ESSETPDQFMTADETR	16	2	1.0000	2	0.000000			sp|P16070|CD44_HUMAN	P16070	CD44_HUMAN	CD44	CD44 antigen
LVINSGNGAVEDR	13	2	1.0000	2	0.000000			sp|P16070|CD44_HUMAN	P16070	CD44_HUMAN	CD44	CD44 antigen
ALSIGFETCR	10	2	1.0000	1	0.000000	9C(57.0215)		sp|P16070|CD44_HUMAN	P16070	CD44_HUMAN	CD44	CD44 antigen
ESSETPDQFMTADETR	16	2	1.0000	1	0.000000			sp|P16070|CD44_HUMAN	P16070	CD44_HUMAN	CD44	CD44 antigen
LVINSGNGAVEDR	13	2	1.0000	3	0.000000			sp|P16070|CD44_HUMAN	P16070	CD44_HUMAN	CD44	CD44 antigen
SQEMVHLVNK	10	2	1.0000	1	0.000000			sp|P16070|CD44_HUMAN	P16070	CD44_HUMAN	CD44	CD44 antigen
ACLALLPCCNR	11	2	1.0000	2	0.000000	2C(57.0215), 8C(57.0215), 9C(57.0215)		sp|P16144|ITB4_HUMAN	P16144	ITB4_HUMAN	ITGB4	Integrin beta-4
ALEHVDGTHVCQLPEDQK	18	3, 4	1.0000	5	0.000000	11C(57.0215)		sp|P16144|ITB4_HUMAN	P16144	ITB4_HUMAN	ITGB4	Integrin beta-4
CHLDTTGTYTQYR	13	2, 3	1.0000	8	0.000000	1C(57.0215)		sp|P16144|ITB4_HUMAN	P16144	ITB4_HUMAN	ITGB4	Integrin beta-4
CNTQAELLAAGCQR	14	2, 3	1.0000	11	0.000000	12C(57.0215), 1C(57.0215)		sp|P16144|ITB4_HUMAN	P16144	ITB4_HUMAN	ITGB4	Integrin beta-4
DVVSFEQPEFSVSR	14	2	1.0000	3	0.000000			sp|P16144|ITB4_HUMAN	P16144	ITB4_HUMAN	ITGB4	Integrin beta-4
DYSTLTSVSSHDSR	14	2, 3	1.0000	5	0.000000			sp|P16144|ITB4_HUMAN	P16144	ITB4_HUMAN	ITGB4	Integrin beta-4
EAIINLATQPK	11	2	1.0000	4	0.000000			sp|P16144|ITB4_HUMAN	P16144	ITB4_HUMAN	ITGB4	Integrin beta-4
ENLMASDHLDTPMLR	15	2, 3	1.0000	5	0.000000	13M(15.9949), 4M(15.9949)		sp|P16144|ITB4_HUMAN	P16144	ITB4_HUMAN	ITGB4	Integrin beta-4
EPWPNSDPPFSFK	13	2	1.0000	4	0.000000			sp|P16144|ITB4_HUMAN	P16144	ITB4_HUMAN	ITGB4	Integrin beta-4
GECQCGHCVCYGEGR	15	3	1.0000	8	0.000000	10C(57.0215), 3C(57.0215), 5C(57.0215), 8C(57.0215)		sp|P16144|ITB4_HUMAN	P16144	ITB4_HUMAN	ITGB4	Integrin beta-4
GEVGIYQVQLR	11	2	1.0000	4	0.000000			sp|P16144|ITB4_HUMAN	P16144	ITB4_HUMAN	ITGB4	Integrin beta-4
GNIHLKPSFSDGLK	14	2, 3	1.0000	4	0.000000			sp|P16144|ITB4_HUMAN	P16144	ITB4_HUMAN	ITGB4	Integrin beta-4
HVTQEFVSR	9	2	1.0000	2	0.000000			sp|P16144|ITB4_HUMAN	P16144	ITB4_HUMAN	ITGB4	Integrin beta-4
KQDHTIVDTVLMAPR	15	3	1.0000	2	0.000000	12M(15.9949)		sp|P16144|ITB4_HUMAN	P16144	ITB4_HUMAN	ITGB4	Integrin beta-4
LCTENLLKPDTR	12	2, 3	1.0000	5	0.000000	2C(57.0215)		sp|P16144|ITB4_HUMAN	P16144	ITB4_HUMAN	ITGB4	Integrin beta-4
LKEPWPNSDPPFSFK	15	3	1.0000	4	0.000000			sp|P16144|ITB4_HUMAN	P16144	ITB4_HUMAN	ITGB4	Integrin beta-4
LLELQEVDSLLR	12	2	1.0000	3	0.000000			sp|P16144|ITB4_HUMAN	P16144	ITB4_HUMAN	ITGB4	Integrin beta-4
LTAGVPDTPTR	11	2	1.0000	3	0.000000			sp|P16144|ITB4_HUMAN	P16144	ITB4_HUMAN	ITGB4	Integrin beta-4
LTVPGLSENVPYK	13	2	1.0000	2	0.000000			sp|P16144|ITB4_HUMAN	P16144	ITB4_HUMAN	ITGB4	Integrin beta-4
LVFSALGPTSLR	12	2	1.0000	5	0.000000			sp|P16144|ITB4_HUMAN	P16144	ITB4_HUMAN	ITGB4	Integrin beta-4
MDAGIICDVCTCELQK	16	2	1.0000	5	0.000000	10C(57.0215), 12C(57.0215), 1M(15.9949), 7C(57.0215)		sp|P16144|ITB4_HUMAN	P16144	ITB4_HUMAN	ITGB4	Integrin beta-4
MDFAFPGSTNSLHR	14	2	1.0000	4	0.000000	1M(15.9949)		sp|P16144|ITB4_HUMAN	P16144	ITB4_HUMAN	ITGB4	Integrin beta-4
NGAGWGPER	9	2	0.9739	3	0.000000			sp|P16144|ITB4_HUMAN	P16144	ITB4_HUMAN	ITGB4	Integrin beta-4
NVISLTEDVDEFR	13	2	1.0000	2	0.000000			sp|P16144|ITB4_HUMAN	P16144	ITB4_HUMAN	ITGB4	Integrin beta-4
QDHTIVDTVLMAPR	14	2, 3	1.0000	4	0.000000	11M(15.9949)		sp|P16144|ITB4_HUMAN	P16144	ITB4_HUMAN	ITGB4	Integrin beta-4
QEVEENLNEVYR	12	2	1.0000	3	0.000000			sp|P16144|ITB4_HUMAN	P16144	ITB4_HUMAN	ITGB4	Integrin beta-4
QLLVEAIDVPAGTATLGR	18	2	1.0000	4	0.000000			sp|P16144|ITB4_HUMAN	P16144	ITB4_HUMAN	ITGB4	Integrin beta-4
RGEVGIYQVQLR	12	2, 3	1.0000	2	0.000000			sp|P16144|ITB4_HUMAN	P16144	ITB4_HUMAN	ITGB4	Integrin beta-4
SCVQCQAWGTGEK	13	2	1.0000	4	0.000000	2C(57.0215), 5C(57.0215)		sp|P16144|ITB4_HUMAN	P16144	ITB4_HUMAN	ITGB4	Integrin beta-4
SFTSQMLSSQPPPHGDLGAPQNPNAK	26	3	1.0000	6	0.000000	6M(15.9949)		sp|P16144|ITB4_HUMAN	P16144	ITB4_HUMAN	ITGB4	Integrin beta-4
SQMSPQGLR	9	2	0.9979	7	0.000000	3M(15.9949)		sp|P16144|ITB4_HUMAN	P16144	ITB4_HUMAN	ITGB4	Integrin beta-4
TCEECNFK	8	2	0.9997	3	0.000000	2C(57.0215), 5C(57.0215)		sp|P16144|ITB4_HUMAN	P16144	ITB4_HUMAN	ITGB4	Integrin beta-4
THQEVPSEPGR	11	2, 3	1.0000	9	0.000000			sp|P16144|ITB4_HUMAN	P16144	ITB4_HUMAN	ITGB4	Integrin beta-4
TQDYPSVPTLVR	12	2	1.0000	5	0.000000			sp|P16144|ITB4_HUMAN	P16144	ITB4_HUMAN	ITGB4	Integrin beta-4
TSGFLCNDR	9	2	1.0000	7	0.000000	6C(57.0215)		sp|P16144|ITB4_HUMAN	P16144	ITB4_HUMAN	ITGB4	Integrin beta-4
TTEGFGPER	9	2	1.0000	4	0.000000			sp|P16144|ITB4_HUMAN	P16144	ITB4_HUMAN	ITGB4	Integrin beta-4
VAPGYYTLTADQDAR	15	2	1.0000	6	0.000000			sp|P16144|ITB4_HUMAN	P16144	ITB4_HUMAN	ITGB4	Integrin beta-4
VCAYGAQGEGPYSSLVSCR	19	2	1.0000	3	0.000000	18C(57.0215), 2C(57.0215)		sp|P16144|ITB4_HUMAN	P16144	ITB4_HUMAN	ITGB4	Integrin beta-4
VDKDCAYCTDEMFR	14	3	1.0000	6	0.000000	12M(15.9949), 5C(57.0215), 8C(57.0215)		sp|P16144|ITB4_HUMAN	P16144	ITB4_HUMAN	ITGB4	Integrin beta-4
VLSQLTSDYTIGFGK	15	2	1.0000	2	0.000000			sp|P16144|ITB4_HUMAN	P16144	ITB4_HUMAN	ITGB4	Integrin beta-4
VPLFIRPEDDDEK	13	2, 3	1.0000	12	0.000000			sp|P16144|ITB4_HUMAN	P16144	ITB4_HUMAN	ITGB4	Integrin beta-4
VSVPQTDMRPEK	12	2, 3	1.0000	6	0.000000	8M(15.9949)		sp|P16144|ITB4_HUMAN	P16144	ITB4_HUMAN	ITGB4	Integrin beta-4
YEGQFCEYDNFQCPR	15	2	1.0000	2	0.000000	13C(57.0215), 6C(57.0215)		sp|P16144|ITB4_HUMAN	P16144	ITB4_HUMAN	ITGB4	Integrin beta-4
YWIQGDSESEAHLLDSK	17	3	1.0000	2	0.000000			sp|P16144|ITB4_HUMAN	P16144	ITB4_HUMAN	ITGB4	Integrin beta-4
ACLALLPCCNR	11	2	1.0000	3	0.000000	2C(57.0215), 8C(57.0215), 9C(57.0215)		sp|P16144|ITB4_HUMAN	P16144	ITB4_HUMAN	ITGB4	Integrin beta-4
ALEHVDGTHVCQLPEDQK	18	3	1.0000	2	0.000000	11C(57.0215)		sp|P16144|ITB4_HUMAN	P16144	ITB4_HUMAN	ITGB4	Integrin beta-4
AQSQEGWGR	9	2	0.9367	1	0.000000			sp|P16144|ITB4_HUMAN	P16144	ITB4_HUMAN	ITGB4	Integrin beta-4
CHLDTTGTYTQYR	13	2, 3	1.0000	5	0.000000	1C(57.0215)		sp|P16144|ITB4_HUMAN	P16144	ITB4_HUMAN	ITGB4	Integrin beta-4
CNTQAELLAAGCQR	14	2	1.0000	7	0.000000	12C(57.0215), 1C(57.0215)		sp|P16144|ITB4_HUMAN	P16144	ITB4_HUMAN	ITGB4	Integrin beta-4
DVVSFEQPEFSVSR	14	2	1.0000	3	0.000000			sp|P16144|ITB4_HUMAN	P16144	ITB4_HUMAN	ITGB4	Integrin beta-4
DYSTLTSVSSHDSR	14	2, 3	1.0000	4	0.000000			sp|P16144|ITB4_HUMAN	P16144	ITB4_HUMAN	ITGB4	Integrin beta-4
EAIINLATQPK	11	2	1.0000	4	0.000000			sp|P16144|ITB4_HUMAN	P16144	ITB4_HUMAN	ITGB4	Integrin beta-4
ENLMASDHLDTPMLR	15	3	0.9974	3	0.000000	4M(15.9949)		sp|P16144|ITB4_HUMAN	P16144	ITB4_HUMAN	ITGB4	Integrin beta-4
EPWPNSDPPFSFK	13	2	1.0000	1	0.000000			sp|P16144|ITB4_HUMAN	P16144	ITB4_HUMAN	ITGB4	Integrin beta-4
GECQCGHCVCYGEGR	15	3	1.0000	7	0.000000	10C(57.0215), 3C(57.0215), 5C(57.0215), 8C(57.0215)		sp|P16144|ITB4_HUMAN	P16144	ITB4_HUMAN	ITGB4	Integrin beta-4
GEVGIYQVQLR	11	2	1.0000	3	0.000000			sp|P16144|ITB4_HUMAN	P16144	ITB4_HUMAN	ITGB4	Integrin beta-4
HVTQEFVSR	9	2	1.0000	4	0.000000			sp|P16144|ITB4_HUMAN	P16144	ITB4_HUMAN	ITGB4	Integrin beta-4
LCTENLLKPDTR	12	2, 3	1.0000	4	0.000000	2C(57.0215)		sp|P16144|ITB4_HUMAN	P16144	ITB4_HUMAN	ITGB4	Integrin beta-4
LKEPWPNSDPPFSFK	15	3	1.0000	3	0.000000			sp|P16144|ITB4_HUMAN	P16144	ITB4_HUMAN	ITGB4	Integrin beta-4
LLELQEVDSLLR	12	2	1.0000	1	0.000000			sp|P16144|ITB4_HUMAN	P16144	ITB4_HUMAN	ITGB4	Integrin beta-4
LTAGVPDTPTR	11	2	1.0000	3	0.000000			sp|P16144|ITB4_HUMAN	P16144	ITB4_HUMAN	ITGB4	Integrin beta-4
LTVPGLSENVPYK	13	2	1.0000	3	0.000000			sp|P16144|ITB4_HUMAN	P16144	ITB4_HUMAN	ITGB4	Integrin beta-4
LVFSALGPTSLR	12	2	1.0000	3	0.000000			sp|P16144|ITB4_HUMAN	P16144	ITB4_HUMAN	ITGB4	Integrin beta-4
MDAGIICDVCTCELQK	16	2	1.0000	4	0.000000	10C(57.0215), 12C(57.0215), 1M(15.9949), 7C(57.0215)		sp|P16144|ITB4_HUMAN	P16144	ITB4_HUMAN	ITGB4	Integrin beta-4
NVISLTEDVDEFR	13	2	1.0000	1	0.000000			sp|P16144|ITB4_HUMAN	P16144	ITB4_HUMAN	ITGB4	Integrin beta-4
QDHTIVDTVLMAPR	14	3	0.9935	1	0.000000	11M(15.9949)		sp|P16144|ITB4_HUMAN	P16144	ITB4_HUMAN	ITGB4	Integrin beta-4
QEVEENLNEVYR	12	2	1.0000	3	0.000000			sp|P16144|ITB4_HUMAN	P16144	ITB4_HUMAN	ITGB4	Integrin beta-4
QLLVEAIDVPAGTATLGR	18	2	1.0000	1	0.000000			sp|P16144|ITB4_HUMAN	P16144	ITB4_HUMAN	ITGB4	Integrin beta-4
RGEVGIYQVQLR	12	2	0.9985	1	0.000000			sp|P16144|ITB4_HUMAN	P16144	ITB4_HUMAN	ITGB4	Integrin beta-4
SCVQCQAWGTGEK	13	2	1.0000	5	0.000000	2C(57.0215), 5C(57.0215)		sp|P16144|ITB4_HUMAN	P16144	ITB4_HUMAN	ITGB4	Integrin beta-4
SQMSPQGLR	9	2	1.0000	6	0.000000			sp|P16144|ITB4_HUMAN	P16144	ITB4_HUMAN	ITGB4	Integrin beta-4
TCEECNFK	8	2	0.9998	2	0.000000	2C(57.0215), 5C(57.0215)		sp|P16144|ITB4_HUMAN	P16144	ITB4_HUMAN	ITGB4	Integrin beta-4
THQEVPSEPGR	11	2, 3	0.9999	4	0.000000			sp|P16144|ITB4_HUMAN	P16144	ITB4_HUMAN	ITGB4	Integrin beta-4
TQDYPSVPTLVR	12	2	1.0000	4	0.000000			sp|P16144|ITB4_HUMAN	P16144	ITB4_HUMAN	ITGB4	Integrin beta-4
TSGFLCNDR	9	2	1.0000	8	0.000000	6C(57.0215)		sp|P16144|ITB4_HUMAN	P16144	ITB4_HUMAN	ITGB4	Integrin beta-4
TTEGFGPER	9	2	0.9998	6	0.000000			sp|P16144|ITB4_HUMAN	P16144	ITB4_HUMAN	ITGB4	Integrin beta-4
VAPGYYTLTADQDAR	15	2	1.0000	6	0.000000			sp|P16144|ITB4_HUMAN	P16144	ITB4_HUMAN	ITGB4	Integrin beta-4
VCAYGAQGEGPYSSLVSCR	19	2	1.0000	2	0.000000	18C(57.0215), 2C(57.0215)		sp|P16144|ITB4_HUMAN	P16144	ITB4_HUMAN	ITGB4	Integrin beta-4
VDKDCAYCTDEMFR	14	3	1.0000	3	0.000000	12M(15.9949), 5C(57.0215), 8C(57.0215)		sp|P16144|ITB4_HUMAN	P16144	ITB4_HUMAN	ITGB4	Integrin beta-4
VPLFIRPEDDDEK	13	2, 3	1.0000	8	0.000000			sp|P16144|ITB4_HUMAN	P16144	ITB4_HUMAN	ITGB4	Integrin beta-4
VSVPQTDMRPEK	12	2, 3	1.0000	4	0.000000	8M(15.9949)		sp|P16144|ITB4_HUMAN	P16144	ITB4_HUMAN	ITGB4	Integrin beta-4
YWIQGDSESEAHLLDSK	17	3	1.0000	1	0.000000			sp|P16144|ITB4_HUMAN	P16144	ITB4_HUMAN	ITGB4	Integrin beta-4
ACLALLPCCNR	11	2	1.0000	1	0.000000	2C(57.0215), 8C(57.0215), 9C(57.0215)		sp|P16144|ITB4_HUMAN	P16144	ITB4_HUMAN	ITGB4	Integrin beta-4
ALEHVDGTHVCQLPEDQK	18	3	1.0000	1	0.000000	11C(57.0215)		sp|P16144|ITB4_HUMAN	P16144	ITB4_HUMAN	ITGB4	Integrin beta-4
CHLDTTGTYTQYR	13	2, 3	1.0000	5	0.000000	1C(57.0215)		sp|P16144|ITB4_HUMAN	P16144	ITB4_HUMAN	ITGB4	Integrin beta-4
CNTQAELLAAGCQR	14	2	1.0000	2	0.000000	12C(57.0215), 1C(57.0215)		sp|P16144|ITB4_HUMAN	P16144	ITB4_HUMAN	ITGB4	Integrin beta-4
DVVSFEQPEFSVSR	14	2	1.0000	3	0.000000			sp|P16144|ITB4_HUMAN	P16144	ITB4_HUMAN	ITGB4	Integrin beta-4
DYSTLTSVSSHDSR	14	2, 3	1.0000	3	0.000000			sp|P16144|ITB4_HUMAN	P16144	ITB4_HUMAN	ITGB4	Integrin beta-4
EAIINLATQPK	11	2	1.0000	5	0.000000			sp|P16144|ITB4_HUMAN	P16144	ITB4_HUMAN	ITGB4	Integrin beta-4
ENLMASDHLDTPMLR	15	3	1.0000	2	0.000000	4M(15.9949)		sp|P16144|ITB4_HUMAN	P16144	ITB4_HUMAN	ITGB4	Integrin beta-4
GECQCGHCVCYGEGR	15	3	1.0000	5	0.000000	10C(57.0215), 3C(57.0215), 5C(57.0215), 8C(57.0215)		sp|P16144|ITB4_HUMAN	P16144	ITB4_HUMAN	ITGB4	Integrin beta-4
GEVGIYQVQLR	11	2	1.0000	5	0.000000			sp|P16144|ITB4_HUMAN	P16144	ITB4_HUMAN	ITGB4	Integrin beta-4
GNIHLKPSFSDGLK	14	3	1.0000	1	0.000000			sp|P16144|ITB4_HUMAN	P16144	ITB4_HUMAN	ITGB4	Integrin beta-4
HVTQEFVSR	9	2	1.0000	4	0.000000			sp|P16144|ITB4_HUMAN	P16144	ITB4_HUMAN	ITGB4	Integrin beta-4
LCTENLLKPDTR	12	2, 3	1.0000	2	0.000000	2C(57.0215)		sp|P16144|ITB4_HUMAN	P16144	ITB4_HUMAN	ITGB4	Integrin beta-4
LKEPWPNSDPPFSFK	15	3	1.0000	3	0.000000			sp|P16144|ITB4_HUMAN	P16144	ITB4_HUMAN	ITGB4	Integrin beta-4
LLELQEVDSLLR	12	2	1.0000	1	0.000000			sp|P16144|ITB4_HUMAN	P16144	ITB4_HUMAN	ITGB4	Integrin beta-4
LTAGVPDTPTR	11	2	1.0000	4	0.000000			sp|P16144|ITB4_HUMAN	P16144	ITB4_HUMAN	ITGB4	Integrin beta-4
LTVPGLSENVPYK	13	2	1.0000	2	0.000000			sp|P16144|ITB4_HUMAN	P16144	ITB4_HUMAN	ITGB4	Integrin beta-4
LVFSALGPTSLR	12	2	1.0000	2	0.000000			sp|P16144|ITB4_HUMAN	P16144	ITB4_HUMAN	ITGB4	Integrin beta-4
MDAGIICDVCTCELQK	16	2	1.0000	2	0.000000	10C(57.0215), 12C(57.0215), 1M(15.9949), 7C(57.0215)		sp|P16144|ITB4_HUMAN	P16144	ITB4_HUMAN	ITGB4	Integrin beta-4
MDFAFPGSTNSLHR	14	2	1.0000	2	0.000000			sp|P16144|ITB4_HUMAN	P16144	ITB4_HUMAN	ITGB4	Integrin beta-4
NVISLTEDVDEFR	13	2	1.0000	1	0.000000			sp|P16144|ITB4_HUMAN	P16144	ITB4_HUMAN	ITGB4	Integrin beta-4
QDHTIVDTVLMAPR	14	3	1.0000	1	0.000000			sp|P16144|ITB4_HUMAN	P16144	ITB4_HUMAN	ITGB4	Integrin beta-4
QEVEENLNEVYR	12	2	1.0000	3	0.000000			sp|P16144|ITB4_HUMAN	P16144	ITB4_HUMAN	ITGB4	Integrin beta-4
QLLVEAIDVPAGTATLGR	18	2	1.0000	2	0.000000			sp|P16144|ITB4_HUMAN	P16144	ITB4_HUMAN	ITGB4	Integrin beta-4
RGEVGIYQVQLR	12	2	0.9971	1	0.000000			sp|P16144|ITB4_HUMAN	P16144	ITB4_HUMAN	ITGB4	Integrin beta-4
SCVQCQAWGTGEK	13	2	1.0000	3	0.000000	2C(57.0215), 5C(57.0215)		sp|P16144|ITB4_HUMAN	P16144	ITB4_HUMAN	ITGB4	Integrin beta-4
SFTSQMLSSQPPPHGDLGAPQNPNAK	26	3	1.0000	1	0.000000			sp|P16144|ITB4_HUMAN	P16144	ITB4_HUMAN	ITGB4	Integrin beta-4
SQMSPQGLR	9	2	0.9994	3	0.000000			sp|P16144|ITB4_HUMAN	P16144	ITB4_HUMAN	ITGB4	Integrin beta-4
TCEECNFK	8	2	0.9966	1	0.000000	2C(57.0215), 5C(57.0215)		sp|P16144|ITB4_HUMAN	P16144	ITB4_HUMAN	ITGB4	Integrin beta-4
THQEVPSEPGR	11	2, 3	1.0000	10	0.000000			sp|P16144|ITB4_HUMAN	P16144	ITB4_HUMAN	ITGB4	Integrin beta-4
TQDYPSVPTLVR	12	2	1.0000	4	0.000000			sp|P16144|ITB4_HUMAN	P16144	ITB4_HUMAN	ITGB4	Integrin beta-4
TSGFLCNDR	9	2	1.0000	8	0.000000	6C(57.0215)		sp|P16144|ITB4_HUMAN	P16144	ITB4_HUMAN	ITGB4	Integrin beta-4
TTEGFGPER	9	2	1.0000	3	0.000000			sp|P16144|ITB4_HUMAN	P16144	ITB4_HUMAN	ITGB4	Integrin beta-4
VAPGYYTLTADQDAR	15	2	1.0000	4	0.000000			sp|P16144|ITB4_HUMAN	P16144	ITB4_HUMAN	ITGB4	Integrin beta-4
VCAYGAQGEGPYSSLVSCR	19	2	1.0000	1	0.000000	18C(57.0215), 2C(57.0215)		sp|P16144|ITB4_HUMAN	P16144	ITB4_HUMAN	ITGB4	Integrin beta-4
VDKDCAYCTDEMFR	14	3	1.0000	1	0.000000	5C(57.0215), 8C(57.0215)		sp|P16144|ITB4_HUMAN	P16144	ITB4_HUMAN	ITGB4	Integrin beta-4
VLSQLTSDYTIGFGK	15	2	1.0000	1	0.000000			sp|P16144|ITB4_HUMAN	P16144	ITB4_HUMAN	ITGB4	Integrin beta-4
VPLFIRPEDDDEK	13	2, 3	1.0000	7	0.000000			sp|P16144|ITB4_HUMAN	P16144	ITB4_HUMAN	ITGB4	Integrin beta-4
VSVPQTDMRPEK	12	2, 3	1.0000	8	0.000000	8M(15.9949)		sp|P16144|ITB4_HUMAN	P16144	ITB4_HUMAN	ITGB4	Integrin beta-4
YEGQFCEYDNFQCPR	15	2	1.0000	3	0.000000	13C(57.0215), 6C(57.0215)		sp|P16144|ITB4_HUMAN	P16144	ITB4_HUMAN	ITGB4	Integrin beta-4
YWIQGDSESEAHLLDSK	17	3	1.0000	2	0.000000			sp|P16144|ITB4_HUMAN	P16144	ITB4_HUMAN	ITGB4	Integrin beta-4
ACLALLPCCNR	11	2	1.0000	2	0.000000	2C(57.0215), 8C(57.0215), 9C(57.0215)		sp|P16144|ITB4_HUMAN	P16144	ITB4_HUMAN	ITGB4	Integrin beta-4
ALEHVDGTHVCQLPEDQK	18	3	1.0000	1	0.000000	11C(57.0215)		sp|P16144|ITB4_HUMAN	P16144	ITB4_HUMAN	ITGB4	Integrin beta-4
CHLDTTGTYTQYR	13	2, 3	1.0000	4	0.000000	1C(57.0215)		sp|P16144|ITB4_HUMAN	P16144	ITB4_HUMAN	ITGB4	Integrin beta-4
CNTQAELLAAGCQR	14	2	1.0000	1	0.000000	12C(57.0215), 1C(57.0215)		sp|P16144|ITB4_HUMAN	P16144	ITB4_HUMAN	ITGB4	Integrin beta-4
DVVSFEQPEFSVSR	14	2	1.0000	2	0.000000			sp|P16144|ITB4_HUMAN	P16144	ITB4_HUMAN	ITGB4	Integrin beta-4
DYSTLTSVSSHDSR	14	2	1.0000	3	0.000000			sp|P16144|ITB4_HUMAN	P16144	ITB4_HUMAN	ITGB4	Integrin beta-4
EAIINLATQPK	11	2	1.0000	4	0.000000			sp|P16144|ITB4_HUMAN	P16144	ITB4_HUMAN	ITGB4	Integrin beta-4
GECQCGHCVCYGEGR	15	3	1.0000	6	0.000000	10C(57.0215), 3C(57.0215), 5C(57.0215), 8C(57.0215)		sp|P16144|ITB4_HUMAN	P16144	ITB4_HUMAN	ITGB4	Integrin beta-4
GEVGIYQVQLR	11	2	1.0000	4	0.000000			sp|P16144|ITB4_HUMAN	P16144	ITB4_HUMAN	ITGB4	Integrin beta-4
GNIHLKPSFSDGLK	14	3	1.0000	1	0.000000			sp|P16144|ITB4_HUMAN	P16144	ITB4_HUMAN	ITGB4	Integrin beta-4
HVTQEFVSR	9	2	1.0000	4	0.000000			sp|P16144|ITB4_HUMAN	P16144	ITB4_HUMAN	ITGB4	Integrin beta-4
LCTENLLKPDTR	12	2, 3	1.0000	4	0.000000	2C(57.0215)		sp|P16144|ITB4_HUMAN	P16144	ITB4_HUMAN	ITGB4	Integrin beta-4
LTAGVPDTPTR	11	2	1.0000	4	0.000000			sp|P16144|ITB4_HUMAN	P16144	ITB4_HUMAN	ITGB4	Integrin beta-4
LTVPGLSENVPYK	13	2	1.0000	4	0.000000			sp|P16144|ITB4_HUMAN	P16144	ITB4_HUMAN	ITGB4	Integrin beta-4
LVFSALGPTSLR	12	2	1.0000	2	0.000000			sp|P16144|ITB4_HUMAN	P16144	ITB4_HUMAN	ITGB4	Integrin beta-4
MDAGIICDVCTCELQK	16	2	1.0000	5	0.000000	10C(57.0215), 12C(57.0215), 1M(15.9949), 7C(57.0215)		sp|P16144|ITB4_HUMAN	P16144	ITB4_HUMAN	ITGB4	Integrin beta-4
NVISLTEDVDEFR	13	2	1.0000	1	0.000000			sp|P16144|ITB4_HUMAN	P16144	ITB4_HUMAN	ITGB4	Integrin beta-4
QDHTIVDTVLMAPR	14	3	0.9997	1	0.000000	11M(15.9949)		sp|P16144|ITB4_HUMAN	P16144	ITB4_HUMAN	ITGB4	Integrin beta-4
QEVEENLNEVYR	12	2	1.0000	3	0.000000			sp|P16144|ITB4_HUMAN	P16144	ITB4_HUMAN	ITGB4	Integrin beta-4
QLLVEAIDVPAGTATLGR	18	2	1.0000	1	0.000000			sp|P16144|ITB4_HUMAN	P16144	ITB4_HUMAN	ITGB4	Integrin beta-4
RGEVGIYQVQLR	12	2	0.9954	1	0.000000			sp|P16144|ITB4_HUMAN	P16144	ITB4_HUMAN	ITGB4	Integrin beta-4
SCVQCQAWGTGEK	13	2	1.0000	5	0.000000	2C(57.0215), 5C(57.0215)		sp|P16144|ITB4_HUMAN	P16144	ITB4_HUMAN	ITGB4	Integrin beta-4
SQMSPQGLR	9	2	0.9992	1	0.000000			sp|P16144|ITB4_HUMAN	P16144	ITB4_HUMAN	ITGB4	Integrin beta-4
TCEECNFK	8	2	0.9954	3	0.000000	2C(57.0215), 5C(57.0215)		sp|P16144|ITB4_HUMAN	P16144	ITB4_HUMAN	ITGB4	Integrin beta-4
THQEVPSEPGR	11	2, 3	1.0000	5	0.000000			sp|P16144|ITB4_HUMAN	P16144	ITB4_HUMAN	ITGB4	Integrin beta-4
TQDYPSVPTLVR	12	2	1.0000	6	0.000000			sp|P16144|ITB4_HUMAN	P16144	ITB4_HUMAN	ITGB4	Integrin beta-4
TSGFLCNDR	9	2	0.9999	8	0.000000	6C(57.0215)		sp|P16144|ITB4_HUMAN	P16144	ITB4_HUMAN	ITGB4	Integrin beta-4
TTEGFGPER	9	2	0.9956	2	0.000000			sp|P16144|ITB4_HUMAN	P16144	ITB4_HUMAN	ITGB4	Integrin beta-4
VAPGYYTLTADQDAR	15	2	1.0000	6	0.000000			sp|P16144|ITB4_HUMAN	P16144	ITB4_HUMAN	ITGB4	Integrin beta-4
VCAYGAQGEGPYSSLVSCR	19	2	1.0000	2	0.000000	18C(57.0215), 2C(57.0215)		sp|P16144|ITB4_HUMAN	P16144	ITB4_HUMAN	ITGB4	Integrin beta-4
VDKDCAYCTDEMFR	14	3	1.0000	2	0.000000	12M(15.9949), 5C(57.0215), 8C(57.0215)		sp|P16144|ITB4_HUMAN	P16144	ITB4_HUMAN	ITGB4	Integrin beta-4
VPLFIRPEDDDEK	13	2, 3	1.0000	4	0.000000			sp|P16144|ITB4_HUMAN	P16144	ITB4_HUMAN	ITGB4	Integrin beta-4
VSVPQTDMRPEK	12	2, 3	1.0000	4	0.000000	8M(15.9949)		sp|P16144|ITB4_HUMAN	P16144	ITB4_HUMAN	ITGB4	Integrin beta-4
YWIQGDSESEAHLLDSK	17	3	1.0000	1	0.000000			sp|P16144|ITB4_HUMAN	P16144	ITB4_HUMAN	ITGB4	Integrin beta-4
AKPEGALQNNDGLYDPDCDESGLFK	25	3	1.0000	2	0.000000	18C(57.0215)		sp|P16422|EPCAM_HUMAN	P16422	EPCAM_HUMAN	EPCAM	Epithelial cell adhesion molecule
APEFSMQGLK	10	2	1.0000	3	0.000000	6M(15.9949)		sp|P16422|EPCAM_HUMAN	P16422	EPCAM_HUMAN	EPCAM	Epithelial cell adhesion molecule
DTEITCSER	9	2	0.9802	2	0.000000	6C(57.0215)		sp|P16422|EPCAM_HUMAN	P16422	EPCAM_HUMAN	EPCAM	Epithelial cell adhesion molecule
LAVNCFVNNNR	11	2	1.0000	6	0.000000	5C(57.0215)		sp|P16422|EPCAM_HUMAN	P16422	EPCAM_HUMAN	EPCAM	Epithelial cell adhesion molecule
QCQCTSVGAQNTVICSK	17	2, 3	1.0000	3	0.000000	15C(57.0215), 2C(57.0215), 4C(57.0215)		sp|P16422|EPCAM_HUMAN	P16422	EPCAM_HUMAN	EPCAM	Epithelial cell adhesion molecule
RTDKDTEITCSER	13	3	1.0000	1	0.000000	10C(57.0215)		sp|P16422|EPCAM_HUMAN	P16422	EPCAM_HUMAN	EPCAM	Epithelial cell adhesion molecule
TDKDTEITCSER	12	2, 3	0.9951	8	0.000000	9C(57.0215)		sp|P16422|EPCAM_HUMAN	P16422	EPCAM_HUMAN	EPCAM	Epithelial cell adhesion molecule
AKPEGALQNNDGLYDPDCDESGLFK	25	3	1.0000	1	0.000000	18C(57.0215)		sp|P16422|EPCAM_HUMAN	P16422	EPCAM_HUMAN	EPCAM	Epithelial cell adhesion molecule
APEFSMQGLK	10	2	1.0000	4	0.000000	6M(15.9949)		sp|P16422|EPCAM_HUMAN	P16422	EPCAM_HUMAN	EPCAM	Epithelial cell adhesion molecule
DTEITCSER	9	2	0.9249	2	0.000000	6C(57.0215)		sp|P16422|EPCAM_HUMAN	P16422	EPCAM_HUMAN	EPCAM	Epithelial cell adhesion molecule
LAVNCFVNNNR	11	2	1.0000	4	0.000000	5C(57.0215)		sp|P16422|EPCAM_HUMAN	P16422	EPCAM_HUMAN	EPCAM	Epithelial cell adhesion molecule
QCQCTSVGAQNTVICSK	17	2, 3	1.0000	3	0.000000	15C(57.0215), 2C(57.0215), 4C(57.0215)		sp|P16422|EPCAM_HUMAN	P16422	EPCAM_HUMAN	EPCAM	Epithelial cell adhesion molecule
TDKDTEITCSER	12	2, 3	0.9947	3	0.000000	9C(57.0215)		sp|P16422|EPCAM_HUMAN	P16422	EPCAM_HUMAN	EPCAM	Epithelial cell adhesion molecule
AKPEGALQNNDGLYDPDCDESGLFK	25	3	1.0000	2	0.000000	18C(57.0215)		sp|P16422|EPCAM_HUMAN	P16422	EPCAM_HUMAN	EPCAM	Epithelial cell adhesion molecule
APEFSMQGLK	10	2	1.0000	5	0.000000	6M(15.9949)		sp|P16422|EPCAM_HUMAN	P16422	EPCAM_HUMAN	EPCAM	Epithelial cell adhesion molecule
DTEITCSER	9	2	0.9985	5	0.000000	6C(57.0215)		sp|P16422|EPCAM_HUMAN	P16422	EPCAM_HUMAN	EPCAM	Epithelial cell adhesion molecule
LAVNCFVNNNR	11	2	1.0000	4	0.000000	5C(57.0215)		sp|P16422|EPCAM_HUMAN	P16422	EPCAM_HUMAN	EPCAM	Epithelial cell adhesion molecule
QCQCTSVGAQNTVICSK	17	2, 3	1.0000	3	0.000000	15C(57.0215), 2C(57.0215), 4C(57.0215)		sp|P16422|EPCAM_HUMAN	P16422	EPCAM_HUMAN	EPCAM	Epithelial cell adhesion molecule
TDKDTEITCSER	12	2, 3	1.0000	7	0.000000	9C(57.0215)		sp|P16422|EPCAM_HUMAN	P16422	EPCAM_HUMAN	EPCAM	Epithelial cell adhesion molecule
TQNDVDIADVAYYFEK	16	2	1.0000	1	0.000000			sp|P16422|EPCAM_HUMAN	P16422	EPCAM_HUMAN	EPCAM	Epithelial cell adhesion molecule
AKPEGALQNNDGLYDPDCDESGLFK	25	3	1.0000	3	0.000000	18C(57.0215)		sp|P16422|EPCAM_HUMAN	P16422	EPCAM_HUMAN	EPCAM	Epithelial cell adhesion molecule
APEFSMQGLK	10	2	1.0000	6	0.000000	6M(15.9949)		sp|P16422|EPCAM_HUMAN	P16422	EPCAM_HUMAN	EPCAM	Epithelial cell adhesion molecule
DTEITCSER	9	2	0.9798	3	0.000000	6C(57.0215)		sp|P16422|EPCAM_HUMAN	P16422	EPCAM_HUMAN	EPCAM	Epithelial cell adhesion molecule
LAVNCFVNNNR	11	2	1.0000	6	0.000000	5C(57.0215)		sp|P16422|EPCAM_HUMAN	P16422	EPCAM_HUMAN	EPCAM	Epithelial cell adhesion molecule
QCQCTSVGAQNTVICSK	17	2, 3	1.0000	5	0.000000	15C(57.0215), 2C(57.0215), 4C(57.0215)		sp|P16422|EPCAM_HUMAN	P16422	EPCAM_HUMAN	EPCAM	Epithelial cell adhesion molecule
TDKDTEITCSER	12	2, 3	1.0000	9	0.000000	9C(57.0215)		sp|P16422|EPCAM_HUMAN	P16422	EPCAM_HUMAN	EPCAM	Epithelial cell adhesion molecule
AGDISCNADINPLK	14	2	1.0000	3	0.000000	6C(57.0215)		sp|P17301|ITA2_HUMAN	P17301	ITA2_HUMAN	ITGA2	Integrin alpha-2
AVIDQCNHDNILR	13	2, 3	1.0000	6	0.000000	6C(57.0215)		sp|P17301|ITA2_HUMAN	P17301	ITA2_HUMAN	ITGA2	Integrin alpha-2
CPVDLSTATCEK	12	2	1.0000	6	0.000000	10C(57.0215), 1C(57.0215)		sp|P17301|ITA2_HUMAN	P17301	ITA2_HUMAN	ITGA2	Integrin alpha-2
EKNPLMYLTGVQTDK	15	2, 3	1.0000	9	0.000000	6M(15.9949)		sp|P17301|ITA2_HUMAN	P17301	ITA2_HUMAN	ITGA2	Integrin alpha-2
FVQGLDIGPTK	11	2	1.0000	4	0.000000			sp|P17301|ITA2_HUMAN	P17301	ITA2_HUMAN	ITGA2	Integrin alpha-2
IGQTSSSVSFK	11	2	1.0000	2	0.000000			sp|P17301|ITA2_HUMAN	P17301	ITA2_HUMAN	ITGA2	Integrin alpha-2
ILGSDGAFR	9	2	0.9998	1	0.000000			sp|P17301|ITA2_HUMAN	P17301	ITA2_HUMAN	ITGA2	Integrin alpha-2
KGILGQHQFLEGPEGIENTR	20	3	1.0000	3	0.000000			sp|P17301|ITA2_HUMAN	P17301	ITA2_HUMAN	ITGA2	Integrin alpha-2
NPDEIDETTELSS	13	2	0.9986	1	0.000000			sp|P17301|ITA2_HUMAN	P17301	ITA2_HUMAN	ITGA2	Integrin alpha-2
NPLMYLTGVQTDK	13	2	1.0000	1	0.000000			sp|P17301|ITA2_HUMAN	P17301	ITA2_HUMAN	ITGA2	Integrin alpha-2
QAFDQILQDR	10	2	1.0000	6	0.000000			sp|P17301|ITA2_HUMAN	P17301	ITA2_HUMAN	ITGA2	Integrin alpha-2
QIPAAQEQPFIVSNQNK	17	2, 3	1.0000	7	0.000000			sp|P17301|ITA2_HUMAN	P17301	ITA2_HUMAN	ITGA2	Integrin alpha-2
QIPAAQEQPFIVSNQNKR	18	3	1.0000	2	0.000000			sp|P17301|ITA2_HUMAN	P17301	ITA2_HUMAN	ITGA2	Integrin alpha-2
SVACDVGYPALK	12	2	1.0000	5	0.000000	4C(57.0215)		sp|P17301|ITA2_HUMAN	P17301	ITA2_HUMAN	ITGA2	Integrin alpha-2
SVACDVGYPALKR	13	2, 3	1.0000	3	0.000000	4C(57.0215)		sp|P17301|ITA2_HUMAN	P17301	ITA2_HUMAN	ITGA2	Integrin alpha-2
TQVGLIQYANNPR	13	2	1.0000	6	0.000000			sp|P17301|ITA2_HUMAN	P17301	ITA2_HUMAN	ITGA2	Integrin alpha-2
VDISLENPGTSPALEAYSETAK	22	2	1.0000	2	0.000000			sp|P17301|ITA2_HUMAN	P17301	ITA2_HUMAN	ITGA2	Integrin alpha-2
VMVVVTDGESHDGSMLK	17	3	1.0000	1	0.000000			sp|P17301|ITA2_HUMAN	P17301	ITA2_HUMAN	ITGA2	Integrin alpha-2
YAYSAASGGR	10	2	1.0000	8	0.000000			sp|P17301|ITA2_HUMAN	P17301	ITA2_HUMAN	ITGA2	Integrin alpha-2
AGDISCNADINPLK	14	2	1.0000	3	0.000000	6C(57.0215)		sp|P17301|ITA2_HUMAN	P17301	ITA2_HUMAN	ITGA2	Integrin alpha-2
AVIDQCNHDNILR	13	2, 3	1.0000	8	0.000000	6C(57.0215)		sp|P17301|ITA2_HUMAN	P17301	ITA2_HUMAN	ITGA2	Integrin alpha-2
CPVDLSTATCEK	12	2	1.0000	5	0.000000	10C(57.0215), 1C(57.0215)		sp|P17301|ITA2_HUMAN	P17301	ITA2_HUMAN	ITGA2	Integrin alpha-2
EKNPLMYLTGVQTDK	15	3	1.0000	1	0.000000			sp|P17301|ITA2_HUMAN	P17301	ITA2_HUMAN	ITGA2	Integrin alpha-2
FVQGLDIGPTK	11	2	1.0000	3	0.000000			sp|P17301|ITA2_HUMAN	P17301	ITA2_HUMAN	ITGA2	Integrin alpha-2
IGQTSSSVSFK	11	2	1.0000	2	0.000000			sp|P17301|ITA2_HUMAN	P17301	ITA2_HUMAN	ITGA2	Integrin alpha-2
ILGSDGAFR	9	2	0.9999	2	0.000000			sp|P17301|ITA2_HUMAN	P17301	ITA2_HUMAN	ITGA2	Integrin alpha-2
KGILGQHQFLEGPEGIENTR	20	3	1.0000	2	0.000000			sp|P17301|ITA2_HUMAN	P17301	ITA2_HUMAN	ITGA2	Integrin alpha-2
NPDEIDETTELSS	13	2	0.9970	1	0.000000			sp|P17301|ITA2_HUMAN	P17301	ITA2_HUMAN	ITGA2	Integrin alpha-2
NPLMYLTGVQTDK	13	2	1.0000	1	0.000000			sp|P17301|ITA2_HUMAN	P17301	ITA2_HUMAN	ITGA2	Integrin alpha-2
QAFDQILQDR	10	2	1.0000	2	0.000000			sp|P17301|ITA2_HUMAN	P17301	ITA2_HUMAN	ITGA2	Integrin alpha-2
QIPAAQEQPFIVSNQNK	17	2, 3	1.0000	9	0.000000			sp|P17301|ITA2_HUMAN	P17301	ITA2_HUMAN	ITGA2	Integrin alpha-2
QIPAAQEQPFIVSNQNKR	18	3	1.0000	1	0.000000			sp|P17301|ITA2_HUMAN	P17301	ITA2_HUMAN	ITGA2	Integrin alpha-2
SVACDVGYPALK	12	2	1.0000	4	0.000000	4C(57.0215)		sp|P17301|ITA2_HUMAN	P17301	ITA2_HUMAN	ITGA2	Integrin alpha-2
SVACDVGYPALKR	13	2, 3	0.9998	3	0.000000	4C(57.0215)		sp|P17301|ITA2_HUMAN	P17301	ITA2_HUMAN	ITGA2	Integrin alpha-2
TQVGLIQYANNPR	13	2	1.0000	4	0.000000			sp|P17301|ITA2_HUMAN	P17301	ITA2_HUMAN	ITGA2	Integrin alpha-2
YAYSAASGGR	10	2	1.0000	10	0.000000			sp|P17301|ITA2_HUMAN	P17301	ITA2_HUMAN	ITGA2	Integrin alpha-2
AGDISCNADINPLK	14	2	1.0000	2	0.000000	6C(57.0215)		sp|P17301|ITA2_HUMAN	P17301	ITA2_HUMAN	ITGA2	Integrin alpha-2
AVIDQCNHDNILR	13	3	1.0000	1	0.000000	6C(57.0215)		sp|P17301|ITA2_HUMAN	P17301	ITA2_HUMAN	ITGA2	Integrin alpha-2
CPVDLSTATCEK	12	2	1.0000	2	0.000000	10C(57.0215), 1C(57.0215)		sp|P17301|ITA2_HUMAN	P17301	ITA2_HUMAN	ITGA2	Integrin alpha-2
IGQTSSSVSFK	11	2	1.0000	2	0.000000			sp|P17301|ITA2_HUMAN	P17301	ITA2_HUMAN	ITGA2	Integrin alpha-2
KGILGQHQFLEGPEGIENTR	20	3	0.5187	1	0.000000			sp|P17301|ITA2_HUMAN	P17301	ITA2_HUMAN	ITGA2	Integrin alpha-2
QAFDQILQDR	10	2	1.0000	2	0.000000			sp|P17301|ITA2_HUMAN	P17301	ITA2_HUMAN	ITGA2	Integrin alpha-2
QIPAAQEQPFIVSNQNK	17	2	1.0000	2	0.000000			sp|P17301|ITA2_HUMAN	P17301	ITA2_HUMAN	ITGA2	Integrin alpha-2
QIPAAQEQPFIVSNQNKR	18	3	1.0000	1	0.000000			sp|P17301|ITA2_HUMAN	P17301	ITA2_HUMAN	ITGA2	Integrin alpha-2
SVACDVGYPALK	12	2	1.0000	1	0.000000	4C(57.0215)		sp|P17301|ITA2_HUMAN	P17301	ITA2_HUMAN	ITGA2	Integrin alpha-2
TQVGLIQYANNPR	13	2	1.0000	2	0.000000			sp|P17301|ITA2_HUMAN	P17301	ITA2_HUMAN	ITGA2	Integrin alpha-2
YAYSAASGGR	10	2	0.9997	3	0.000000			sp|P17301|ITA2_HUMAN	P17301	ITA2_HUMAN	ITGA2	Integrin alpha-2
AGDISCNADINPLK	14	2	1.0000	1	0.000000	6C(57.0215)		sp|P17301|ITA2_HUMAN	P17301	ITA2_HUMAN	ITGA2	Integrin alpha-2
AVIDQCNHDNILR	13	2, 3	1.0000	2	0.000000	6C(57.0215)		sp|P17301|ITA2_HUMAN	P17301	ITA2_HUMAN	ITGA2	Integrin alpha-2
CPVDLSTATCEK	12	2	1.0000	1	0.000000	10C(57.0215), 1C(57.0215)		sp|P17301|ITA2_HUMAN	P17301	ITA2_HUMAN	ITGA2	Integrin alpha-2
IGQTSSSVSFK	11	2	1.0000	4	0.000000			sp|P17301|ITA2_HUMAN	P17301	ITA2_HUMAN	ITGA2	Integrin alpha-2
ILGSDGAFR	9	2	0.9971	5	0.000000			sp|P17301|ITA2_HUMAN	P17301	ITA2_HUMAN	ITGA2	Integrin alpha-2
NPDEIDETTELSS	13	2	0.9680	1	0.000000			sp|P17301|ITA2_HUMAN	P17301	ITA2_HUMAN	ITGA2	Integrin alpha-2
QAFDQILQDR	10	2	1.0000	1	0.000000			sp|P17301|ITA2_HUMAN	P17301	ITA2_HUMAN	ITGA2	Integrin alpha-2
QIPAAQEQPFIVSNQNK	17	2	1.0000	3	0.000000			sp|P17301|ITA2_HUMAN	P17301	ITA2_HUMAN	ITGA2	Integrin alpha-2
QIPAAQEQPFIVSNQNKR	18	3	1.0000	1	0.000000			sp|P17301|ITA2_HUMAN	P17301	ITA2_HUMAN	ITGA2	Integrin alpha-2
SVACDVGYPALK	12	2	1.0000	2	0.000000	4C(57.0215)		sp|P17301|ITA2_HUMAN	P17301	ITA2_HUMAN	ITGA2	Integrin alpha-2
TQVGLIQYANNPR	13	2	1.0000	3	0.000000			sp|P17301|ITA2_HUMAN	P17301	ITA2_HUMAN	ITGA2	Integrin alpha-2
YAYSAASGGR	10	2	1.0000	2	0.000000			sp|P17301|ITA2_HUMAN	P17301	ITA2_HUMAN	ITGA2	Integrin alpha-2
DISPFSYTAPR	11	2	1.0000	1	0.000000			sp|P18084|ITB5_HUMAN	P18084	ITB5_HUMAN	ITGB5	Integrin beta-5
LFPNCVPSFGFR	12	2	1.0000	1	0.000000	5C(57.0215)		sp|P18084|ITB5_HUMAN	P18084	ITB5_HUMAN	ITGB5	Integrin beta-5
YQTNPCIGYK	10	2	1.0000	1	0.000000	6C(57.0215)		sp|P18084|ITB5_HUMAN	P18084	ITB5_HUMAN	ITGB5	Integrin beta-5
DISPFSYTAPR	11	2	0.9989	2	0.000000			sp|P18084|ITB5_HUMAN	P18084	ITB5_HUMAN	ITGB5	Integrin beta-5
YQTNPCIGYK	10	2	1.0000	3	0.000000	6C(57.0215)		sp|P18084|ITB5_HUMAN	P18084	ITB5_HUMAN	ITGB5	Integrin beta-5
DISPFSYTAPR	11	2	1.0000	1	0.000000			sp|P18084|ITB5_HUMAN	P18084	ITB5_HUMAN	ITGB5	Integrin beta-5
DISPFSYTAPR	11	2	1.0000	1	0.000000			sp|P18084|ITB5_HUMAN	P18084	ITB5_HUMAN	ITGB5	Integrin beta-5
YQTNPCIGYK	10	2	1.0000	3	0.000000	6C(57.0215)		sp|P18084|ITB5_HUMAN	P18084	ITB5_HUMAN	ITGB5	Integrin beta-5
CVCTNPGASGPTCER	15	2	1.0000	1	0.000000	13C(57.0215), 1C(57.0215), 3C(57.0215)		sp|P18564|ITB6_HUMAN	P18564	ITB6_HUMAN	ITGB6	Integrin beta-6
GLLCGGNGDCDCGECVCR	18	2	0.9972	1	0.000000	10C(57.0215), 12C(57.0215), 15C(57.0215), 17C(57.0215), 4C(57.0215)		sp|P18564|ITB6_HUMAN	P18564	ITB6_HUMAN	ITGB6	Integrin beta-6
HILPLTNDAER	11	2	1.0000	3	0.000000			sp|P18564|ITB6_HUMAN	P18564	ITB6_HUMAN	ITGB6	Integrin beta-6
LAGATISEEEDFSK	14	2	1.0000	2	0.000000			sp|P18564|ITB6_HUMAN	P18564	ITB6_HUMAN	ITGB6	Integrin beta-6
LAGIVIPNDGLCHLDSK	17	3	1.0000	3	0.000000	12C(57.0215)		sp|P18564|ITB6_HUMAN	P18564	ITB6_HUMAN	ITGB6	Integrin beta-6
LGFGSFVEKPVSPFVK	16	3	1.0000	2	0.000000			sp|P18564|ITB6_HUMAN	P18564	ITB6_HUMAN	ITGB6	Integrin beta-6
SCIECHLSAAGQAR	14	2, 3	1.0000	4	0.000000	2C(57.0215), 5C(57.0215)		sp|P18564|ITB6_HUMAN	P18564	ITB6_HUMAN	ITGB6	Integrin beta-6
WQTGTNPLYR	10	2	1.0000	1	0.000000			sp|P18564|ITB6_HUMAN	P18564	ITB6_HUMAN	ITGB6	Integrin beta-6
CVCTNPGASGPTCER	15	2	1.0000	1	0.000000	13C(57.0215), 1C(57.0215), 3C(57.0215)		sp|P18564|ITB6_HUMAN	P18564	ITB6_HUMAN	ITGB6	Integrin beta-6
GLLCGGNGDCDCGECVCR	18	2	1.0000	1	0.000000	10C(57.0215), 12C(57.0215), 15C(57.0215), 17C(57.0215), 4C(57.0215)		sp|P18564|ITB6_HUMAN	P18564	ITB6_HUMAN	ITGB6	Integrin beta-6
HILPLTNDAER	11	2	1.0000	3	0.000000			sp|P18564|ITB6_HUMAN	P18564	ITB6_HUMAN	ITGB6	Integrin beta-6
LAGATISEEEDFSK	14	2	1.0000	2	0.000000			sp|P18564|ITB6_HUMAN	P18564	ITB6_HUMAN	ITGB6	Integrin beta-6
LGFGSFVEKPVSPFVK	16	3	0.9948	1	0.000000			sp|P18564|ITB6_HUMAN	P18564	ITB6_HUMAN	ITGB6	Integrin beta-6
LIPGATVGLLQK	12	2	1.0000	1	0.000000			sp|P18564|ITB6_HUMAN	P18564	ITB6_HUMAN	ITGB6	Integrin beta-6
SCIECHLSAAGQAR	14	2, 3	1.0000	4	0.000000	2C(57.0215), 5C(57.0215)		sp|P18564|ITB6_HUMAN	P18564	ITB6_HUMAN	ITGB6	Integrin beta-6
WQTGTNPLYR	10	2	1.0000	1	0.000000			sp|P18564|ITB6_HUMAN	P18564	ITB6_HUMAN	ITGB6	Integrin beta-6
LAGATISEEEDFSK	14	2	1.0000	1	0.000000			sp|P18564|ITB6_HUMAN	P18564	ITB6_HUMAN	ITGB6	Integrin beta-6
EGEAVVLPEVEPGLTAR	17	2	1.0000	2	0.000000			sp|P18827|SDC1_HUMAN	P18827	SDC1_HUMAN	SDC1	Syndecan-1
NQSPVDQGATGASQGLLDR	19	2	1.0000	1	0.000000			sp|P18827|SDC1_HUMAN	P18827	SDC1_HUMAN	SDC1	Syndecan-1
EGEAVVLPEVEPGLTAR	17	2	1.0000	2	0.000000			sp|P18827|SDC1_HUMAN	P18827	SDC1_HUMAN	SDC1	Syndecan-1
KKDEGSYSLEEPK	13	3	1.0000	1	0.000000			sp|P18827|SDC1_HUMAN	P18827	SDC1_HUMAN	SDC1	Syndecan-1
EGEAVVLPEVEPGLTAR	17	2	1.0000	1	0.000000			sp|P18827|SDC1_HUMAN	P18827	SDC1_HUMAN	SDC1	Syndecan-1
EGEAVVLPEVEPGLTAR	17	2	1.0000	1	0.000000			sp|P18827|SDC1_HUMAN	P18827	SDC1_HUMAN	SDC1	Syndecan-1
INNYLTVPAHK	11	3	1.0000	1	0.000000			sp|P19634|SL9A1_HUMAN	P19634	SL9A1_HUMAN	SLC9A1	Sodium/hydrogen exchanger 1
IPSAVSTVSMQNIHPK	16	3	1.0000	1	0.000000			sp|P19634|SL9A1_HUMAN	P19634	SL9A1_HUMAN	SLC9A1	Sodium/hydrogen exchanger 1
QAIELVESGGMGK	13	2	1.0000	3	0.000000	11M(15.9949)		sp|P19634|SL9A1_HUMAN	P19634	SL9A1_HUMAN	SLC9A1	Sodium/hydrogen exchanger 1
INNYLTVPAHK	11	3	1.0000	1	0.000000			sp|P19634|SL9A1_HUMAN	P19634	SL9A1_HUMAN	SLC9A1	Sodium/hydrogen exchanger 1
QAIELVESGGMGK	13	2	0.9562	2	0.000000	11M(15.9949)		sp|P19634|SL9A1_HUMAN	P19634	SL9A1_HUMAN	SLC9A1	Sodium/hydrogen exchanger 1
AFPVLGIDYTHVR	13	2	1.0000	1	0.000000			sp|P19634|SL9A1_HUMAN	P19634	SL9A1_HUMAN	SLC9A1	Sodium/hydrogen exchanger 1
QAIELVESGGMGK	13	2	1.0000	2	0.000000			sp|P19634|SL9A1_HUMAN	P19634	SL9A1_HUMAN	SLC9A1	Sodium/hydrogen exchanger 1
AFPVLGIDYTHVR	13	2	1.0000	1	0.000000			sp|P19634|SL9A1_HUMAN	P19634	SL9A1_HUMAN	SLC9A1	Sodium/hydrogen exchanger 1
AVVMISCNR	9	2	0.9669	1	0.000000	4M(15.9949), 7C(57.0215)		sp|P20645|MPRD_HUMAN	P20645	MPRD_HUMAN	M6PR	Cation-dependent mannose-6-phosphate receptor
GVGDDQLGEESEER	14	2	1.0000	1	0.000000			sp|P20645|MPRD_HUMAN	P20645	MPRD_HUMAN	M6PR	Cation-dependent mannose-6-phosphate receptor
HTLADNFNPVSEER	14	2, 3	1.0000	6	0.000000			sp|P20645|MPRD_HUMAN	P20645	MPRD_HUMAN	M6PR	Cation-dependent mannose-6-phosphate receptor
AVVMISCNR	9	2	0.9522	1	0.000000	7C(57.0215)		sp|P20645|MPRD_HUMAN	P20645	MPRD_HUMAN	M6PR	Cation-dependent mannose-6-phosphate receptor
GVGDDQLGEESEER	14	2	0.9999	1	0.000000			sp|P20645|MPRD_HUMAN	P20645	MPRD_HUMAN	M6PR	Cation-dependent mannose-6-phosphate receptor
HTLADNFNPVSEER	14	2, 3	1.0000	5	0.000000			sp|P20645|MPRD_HUMAN	P20645	MPRD_HUMAN	M6PR	Cation-dependent mannose-6-phosphate receptor
AVVMISCNR	9	2	1.0000	2	0.000000	7C(57.0215)		sp|P20645|MPRD_HUMAN	P20645	MPRD_HUMAN	M6PR	Cation-dependent mannose-6-phosphate receptor
GVGDDQLGEESEER	14	2	1.0000	1	0.000000			sp|P20645|MPRD_HUMAN	P20645	MPRD_HUMAN	M6PR	Cation-dependent mannose-6-phosphate receptor
HTLADNFNPVSEER	14	2, 3	1.0000	6	0.000000			sp|P20645|MPRD_HUMAN	P20645	MPRD_HUMAN	M6PR	Cation-dependent mannose-6-phosphate receptor
AVVMISCNR	9	2	0.9987	2	0.000000	7C(57.0215)		sp|P20645|MPRD_HUMAN	P20645	MPRD_HUMAN	M6PR	Cation-dependent mannose-6-phosphate receptor
GVGDDQLGEESEER	14	2	1.0000	2	0.000000			sp|P20645|MPRD_HUMAN	P20645	MPRD_HUMAN	M6PR	Cation-dependent mannose-6-phosphate receptor
HTLADNFNPVSEER	14	2, 3	1.0000	5	0.000000			sp|P20645|MPRD_HUMAN	P20645	MPRD_HUMAN	M6PR	Cation-dependent mannose-6-phosphate receptor
AFIDVTAAAENIR	13	2	1.0000	2	0.000000			sp|P23229|ITA6_HUMAN	P23229	ITA6_HUMAN	ITGA6	Integrin alpha-6
CYVLSQNLR	9	2	1.0000	1	0.000000	1C(57.0215)		sp|P23229|ITA6_HUMAN	P23229	ITA6_HUMAN	ITGA6	Integrin alpha-6
DEITFVSGAPR	11	2	1.0000	10	0.000000			sp|P23229|ITA6_HUMAN	P23229	ITA6_HUMAN	ITGA6	Integrin alpha-6
EDQWMGVTVQSQGPGGK	17	2	1.0000	2	0.000000	5M(15.9949)		sp|P23229|ITA6_HUMAN	P23229	ITA6_HUMAN	ITGA6	Integrin alpha-6
EGCGDDNVCNSNLK	14	2	1.0000	3	0.000000	3C(57.0215), 9C(57.0215)		sp|P23229|ITA6_HUMAN	P23229	ITA6_HUMAN	ITGA6	Integrin alpha-6
FGSCQQGVAATFTK	14	2	1.0000	2	0.000000	4C(57.0215)		sp|P23229|ITA6_HUMAN	P23229	ITA6_HUMAN	ITGA6	Integrin alpha-6
GIVSKDEITFVSGAPR	16	3	1.0000	3	0.000000			sp|P23229|ITA6_HUMAN	P23229	ITA6_HUMAN	ITGA6	Integrin alpha-6
IEFDNDADPTSESK	14	2	1.0000	4	0.000000			sp|P23229|ITA6_HUMAN	P23229	ITA6_HUMAN	ITGA6	Integrin alpha-6
LETTSNQDNLAPITAK	16	2	1.0000	7	0.000000			sp|P23229|ITA6_HUMAN	P23229	ITA6_HUMAN	ITGA6	Integrin alpha-6
LIATFPDTLTYSAYR	15	2	1.0000	5	0.000000			sp|P23229|ITA6_HUMAN	P23229	ITA6_HUMAN	ITGA6	Integrin alpha-6
LNYLDILMR	9	2	1.0000	5	0.000000	8M(15.9949)		sp|P23229|ITA6_HUMAN	P23229	ITA6_HUMAN	ITGA6	Integrin alpha-6
LRPIPITASVEIQEPSSR	18	3	1.0000	1	0.000000			sp|P23229|ITA6_HUMAN	P23229	ITA6_HUMAN	ITGA6	Integrin alpha-6
PSQVYFGGTVVGEQAMK	17	2	1.0000	3	0.000000	16M(15.9949)		sp|P23229|ITA6_HUMAN	P23229	ITA6_HUMAN	ITGA6	Integrin alpha-6
RVNSLPEVLPILNSDEPK	18	3	1.0000	2	0.000000			sp|P23229|ITA6_HUMAN	P23229	ITA6_HUMAN	ITGA6	Integrin alpha-6
SEDEVGSLIEYEFR	14	2	1.0000	2	0.000000			sp|P23229|ITA6_HUMAN	P23229	ITA6_HUMAN	ITGA6	Integrin alpha-6
TACGAPSGICLQVK	14	2	1.0000	4	0.000000	10C(57.0215), 3C(57.0215)		sp|P23229|ITA6_HUMAN	P23229	ITA6_HUMAN	ITGA6	Integrin alpha-6
TGGLYSCDITAR	12	2	1.0000	3	0.000000	7C(57.0215)		sp|P23229|ITA6_HUMAN	P23229	ITA6_HUMAN	ITGA6	Integrin alpha-6
VFIYHGSANGINTK	14	2, 3	1.0000	4	0.000000			sp|P23229|ITA6_HUMAN	P23229	ITA6_HUMAN	ITGA6	Integrin alpha-6
VFIYHGSANGINTKPTQVLK	20	3	1.0000	6	0.000000			sp|P23229|ITA6_HUMAN	P23229	ITA6_HUMAN	ITGA6	Integrin alpha-6
VNSLPEVLPILNSDEPK	17	2	1.0000	8	0.000000			sp|P23229|ITA6_HUMAN	P23229	ITA6_HUMAN	ITGA6	Integrin alpha-6
AFIDVTAAAENIR	13	2	1.0000	1	0.000000			sp|P23229|ITA6_HUMAN	P23229	ITA6_HUMAN	ITGA6	Integrin alpha-6
CYVLSQNLR	9	2	1.0000	1	0.000000	1C(57.0215)		sp|P23229|ITA6_HUMAN	P23229	ITA6_HUMAN	ITGA6	Integrin alpha-6
DEITFVSGAPR	11	2	1.0000	7	0.000000			sp|P23229|ITA6_HUMAN	P23229	ITA6_HUMAN	ITGA6	Integrin alpha-6
DSMFGIAVK	9	2	0.8866	1	0.000000			sp|P23229|ITA6_HUMAN	P23229	ITA6_HUMAN	ITGA6	Integrin alpha-6
EGCGDDNVCNSNLK	14	2	1.0000	3	0.000000	3C(57.0215), 9C(57.0215)		sp|P23229|ITA6_HUMAN	P23229	ITA6_HUMAN	ITGA6	Integrin alpha-6
FGSCQQGVAATFTK	14	2	1.0000	2	0.000000	4C(57.0215)		sp|P23229|ITA6_HUMAN	P23229	ITA6_HUMAN	ITGA6	Integrin alpha-6
IEFDNDADPTSESK	14	2	1.0000	4	0.000000			sp|P23229|ITA6_HUMAN	P23229	ITA6_HUMAN	ITGA6	Integrin alpha-6
LETTSNQDNLAPITAK	16	2	1.0000	4	0.000000			sp|P23229|ITA6_HUMAN	P23229	ITA6_HUMAN	ITGA6	Integrin alpha-6
LIATFPDTLTYSAYR	15	2	1.0000	4	0.000000			sp|P23229|ITA6_HUMAN	P23229	ITA6_HUMAN	ITGA6	Integrin alpha-6
LNYLDILMR	9	2	1.0000	2	0.000000	8M(15.9949)		sp|P23229|ITA6_HUMAN	P23229	ITA6_HUMAN	ITGA6	Integrin alpha-6
TACGAPSGICLQVK	14	2	1.0000	4	0.000000	10C(57.0215), 3C(57.0215)		sp|P23229|ITA6_HUMAN	P23229	ITA6_HUMAN	ITGA6	Integrin alpha-6
TGGLYSCDITAR	12	2	1.0000	3	0.000000	7C(57.0215)		sp|P23229|ITA6_HUMAN	P23229	ITA6_HUMAN	ITGA6	Integrin alpha-6
TITVTPNR	8	2	0.9898	2	0.000000			sp|P23229|ITA6_HUMAN	P23229	ITA6_HUMAN	ITGA6	Integrin alpha-6
VFIYHGSANGINTK	14	2, 3	1.0000	7	0.000000			sp|P23229|ITA6_HUMAN	P23229	ITA6_HUMAN	ITGA6	Integrin alpha-6
VNSLPEVLPILNSDEPK	17	2	1.0000	6	0.000000			sp|P23229|ITA6_HUMAN	P23229	ITA6_HUMAN	ITGA6	Integrin alpha-6
AFIDVTAAAENIR	13	2	1.0000	1	0.000000			sp|P23229|ITA6_HUMAN	P23229	ITA6_HUMAN	ITGA6	Integrin alpha-6
CYVLSQNLR	9	2	0.9999	1	0.000000	1C(57.0215)		sp|P23229|ITA6_HUMAN	P23229	ITA6_HUMAN	ITGA6	Integrin alpha-6
DEITFVSGAPR	11	2	1.0000	6	0.000000			sp|P23229|ITA6_HUMAN	P23229	ITA6_HUMAN	ITGA6	Integrin alpha-6
EGCGDDNVCNSNLK	14	2	1.0000	3	0.000000	3C(57.0215), 9C(57.0215)		sp|P23229|ITA6_HUMAN	P23229	ITA6_HUMAN	ITGA6	Integrin alpha-6
EGNQDKFSYLPIQK	14	3	1.0000	1	0.000000			sp|P23229|ITA6_HUMAN	P23229	ITA6_HUMAN	ITGA6	Integrin alpha-6
FGSCQQGVAATFTK	14	2	1.0000	2	0.000000	4C(57.0215)		sp|P23229|ITA6_HUMAN	P23229	ITA6_HUMAN	ITGA6	Integrin alpha-6
IEFDNDADPTSESK	14	2	1.0000	3	0.000000			sp|P23229|ITA6_HUMAN	P23229	ITA6_HUMAN	ITGA6	Integrin alpha-6
LETTSNQDNLAPITAK	16	2	1.0000	3	0.000000			sp|P23229|ITA6_HUMAN	P23229	ITA6_HUMAN	ITGA6	Integrin alpha-6
LIATFPDTLTYSAYR	15	2	1.0000	4	0.000000			sp|P23229|ITA6_HUMAN	P23229	ITA6_HUMAN	ITGA6	Integrin alpha-6
LNYLDILMR	9	2	1.0000	3	0.000000	8M(15.9949)		sp|P23229|ITA6_HUMAN	P23229	ITA6_HUMAN	ITGA6	Integrin alpha-6
TACGAPSGICLQVK	14	2	1.0000	2	0.000000	10C(57.0215), 3C(57.0215)		sp|P23229|ITA6_HUMAN	P23229	ITA6_HUMAN	ITGA6	Integrin alpha-6
TGGLYSCDITAR	12	2	1.0000	4	0.000000	7C(57.0215)		sp|P23229|ITA6_HUMAN	P23229	ITA6_HUMAN	ITGA6	Integrin alpha-6
TITVTPNR	8	2	0.9936	1	0.000000			sp|P23229|ITA6_HUMAN	P23229	ITA6_HUMAN	ITGA6	Integrin alpha-6
VFIYHGSANGINTK	14	2, 3	1.0000	6	0.000000			sp|P23229|ITA6_HUMAN	P23229	ITA6_HUMAN	ITGA6	Integrin alpha-6
VNSLPEVLPILNSDEPK	17	2	1.0000	3	0.000000			sp|P23229|ITA6_HUMAN	P23229	ITA6_HUMAN	ITGA6	Integrin alpha-6
CYVLSQNLR	9	2	1.0000	4	0.000000	1C(57.0215)		sp|P23229|ITA6_HUMAN	P23229	ITA6_HUMAN	ITGA6	Integrin alpha-6
DEITFVSGAPR	11	2	1.0000	7	0.000000			sp|P23229|ITA6_HUMAN	P23229	ITA6_HUMAN	ITGA6	Integrin alpha-6
EGCGDDNVCNSNLK	14	2	1.0000	2	0.000000	3C(57.0215), 9C(57.0215)		sp|P23229|ITA6_HUMAN	P23229	ITA6_HUMAN	ITGA6	Integrin alpha-6
FGSCQQGVAATFTK	14	2	1.0000	2	0.000000	4C(57.0215)		sp|P23229|ITA6_HUMAN	P23229	ITA6_HUMAN	ITGA6	Integrin alpha-6
IEFDNDADPTSESK	14	2	1.0000	2	0.000000			sp|P23229|ITA6_HUMAN	P23229	ITA6_HUMAN	ITGA6	Integrin alpha-6
LETTSNQDNLAPITAK	16	2	1.0000	3	0.000000			sp|P23229|ITA6_HUMAN	P23229	ITA6_HUMAN	ITGA6	Integrin alpha-6
LIATFPDTLTYSAYR	15	2	1.0000	3	0.000000			sp|P23229|ITA6_HUMAN	P23229	ITA6_HUMAN	ITGA6	Integrin alpha-6
LNYLDILMR	9	2	1.0000	2	0.000000	8M(15.9949)		sp|P23229|ITA6_HUMAN	P23229	ITA6_HUMAN	ITGA6	Integrin alpha-6
TACGAPSGICLQVK	14	2	1.0000	3	0.000000	10C(57.0215), 3C(57.0215)		sp|P23229|ITA6_HUMAN	P23229	ITA6_HUMAN	ITGA6	Integrin alpha-6
TGGLYSCDITAR	12	2	1.0000	4	0.000000	7C(57.0215)		sp|P23229|ITA6_HUMAN	P23229	ITA6_HUMAN	ITGA6	Integrin alpha-6
TITVTPNR	8	2	0.9964	1	0.000000			sp|P23229|ITA6_HUMAN	P23229	ITA6_HUMAN	ITGA6	Integrin alpha-6
VFIYHGSANGINTK	14	3	1.0000	3	0.000000			sp|P23229|ITA6_HUMAN	P23229	ITA6_HUMAN	ITGA6	Integrin alpha-6
VFIYHGSANGINTKPTQVLK	20	3	1.0000	1	0.000000			sp|P23229|ITA6_HUMAN	P23229	ITA6_HUMAN	ITGA6	Integrin alpha-6
VNSLPEVLPILNSDEPK	17	2	1.0000	2	0.000000			sp|P23229|ITA6_HUMAN	P23229	ITA6_HUMAN	ITGA6	Integrin alpha-6
DITSDSENSNFR	12	2	1.0000	3	0.000000			sp|P25445|TNR6_HUMAN	P25445	TNR6_HUMAN	FAS	Tumor necrosis factor receptor superfamily member 6
IDEIKNDNVQDTAEQK	16	3	1.0000	2	0.000000			sp|P25445|TNR6_HUMAN	P25445	TNR6_HUMAN	FAS	Tumor necrosis factor receptor superfamily member 6
DITSDSENSNFR	12	2	1.0000	2	0.000000			sp|P25445|TNR6_HUMAN	P25445	TNR6_HUMAN	FAS	Tumor necrosis factor receptor superfamily member 6
IDEIKNDNVQDTAEQK	16	3	1.0000	2	0.000000			sp|P25445|TNR6_HUMAN	P25445	TNR6_HUMAN	FAS	Tumor necrosis factor receptor superfamily member 6
DITSDSENSNFR	12	2	1.0000	3	0.000000			sp|P25445|TNR6_HUMAN	P25445	TNR6_HUMAN	FAS	Tumor necrosis factor receptor superfamily member 6
IDEIKNDNVQDTAEQK	16	3	1.0000	2	0.000000			sp|P25445|TNR6_HUMAN	P25445	TNR6_HUMAN	FAS	Tumor necrosis factor receptor superfamily member 6
DITSDSENSNFR	12	2	1.0000	2	0.000000			sp|P25445|TNR6_HUMAN	P25445	TNR6_HUMAN	FAS	Tumor necrosis factor receptor superfamily member 6
IDEIKNDNVQDTAEQK	16	3	1.0000	1	0.000000			sp|P25445|TNR6_HUMAN	P25445	TNR6_HUMAN	FAS	Tumor necrosis factor receptor superfamily member 6
GFPTIYFSPANK	12	2	1.0000	4	0.000000			sp|P30101|PDIA3_HUMAN	P30101	PDIA3_HUMAN	PDIA3	Protein disulfide-isomerase A3
SEPIPESNDGPVK	13	2	1.0000	2	0.000000			sp|P30101|PDIA3_HUMAN	P30101	PDIA3_HUMAN	PDIA3	Protein disulfide-isomerase A3
DGEEAGAYDGPR	12	2	0.8765	1	0.000000			sp|P30101|PDIA3_HUMAN	P30101	PDIA3_HUMAN	PDIA3	Protein disulfide-isomerase A3
GFPTIYFSPANK	12	2	1.0000	1	0.000000			sp|P30101|PDIA3_HUMAN	P30101	PDIA3_HUMAN	PDIA3	Protein disulfide-isomerase A3
LAPEYEAAATR	11	2	1.0000	3	0.000000			sp|P30101|PDIA3_HUMAN	P30101	PDIA3_HUMAN	PDIA3	Protein disulfide-isomerase A3
SEPIPESNDGPVK	13	2	1.0000	3	0.000000			sp|P30101|PDIA3_HUMAN	P30101	PDIA3_HUMAN	PDIA3	Protein disulfide-isomerase A3
YGVSGYPTLK	10	2	1.0000	2	0.000000			sp|P30101|PDIA3_HUMAN	P30101	PDIA3_HUMAN	PDIA3	Protein disulfide-isomerase A3
GFPTIYFSPANK	12	2	1.0000	1	0.000000			sp|P30101|PDIA3_HUMAN	P30101	PDIA3_HUMAN	PDIA3	Protein disulfide-isomerase A3
LAPEYEAAATR	11	2	1.0000	2	0.000000			sp|P30101|PDIA3_HUMAN	P30101	PDIA3_HUMAN	PDIA3	Protein disulfide-isomerase A3
SEPIPESNDGPVK	13	2	1.0000	2	0.000000			sp|P30101|PDIA3_HUMAN	P30101	PDIA3_HUMAN	PDIA3	Protein disulfide-isomerase A3
GFPTIYFSPANK	12	2	1.0000	1	0.000000			sp|P30101|PDIA3_HUMAN	P30101	PDIA3_HUMAN	PDIA3	Protein disulfide-isomerase A3
LAPEYEAAATR	11	2	1.0000	1	0.000000			sp|P30101|PDIA3_HUMAN	P30101	PDIA3_HUMAN	PDIA3	Protein disulfide-isomerase A3
SEPIPESNDGPVK	13	2	1.0000	3	0.000000			sp|P30101|PDIA3_HUMAN	P30101	PDIA3_HUMAN	PDIA3	Protein disulfide-isomerase A3
LKLDGLDEDGEK	12	2	1.0000	3	0.000000			sp|P30533|AMRP_HUMAN	P30533	AMRP_HUMAN	LRPAP1	Alpha-2-macroglobulin receptor-associated protein
QVTSNSLSGTQEDGLDDPR	19	2	1.0000	5	0.000000			sp|P30533|AMRP_HUMAN	P30533	AMRP_HUMAN	LRPAP1	Alpha-2-macroglobulin receptor-associated protein
VSHQGYSTEAEFEEPR	16	3	1.0000	2	0.000000			sp|P30533|AMRP_HUMAN	P30533	AMRP_HUMAN	LRPAP1	Alpha-2-macroglobulin receptor-associated protein
LKLDGLDEDGEK	12	2	1.0000	3	0.000000			sp|P30533|AMRP_HUMAN	P30533	AMRP_HUMAN	LRPAP1	Alpha-2-macroglobulin receptor-associated protein
QVTSNSLSGTQEDGLDDPR	19	2	1.0000	4	0.000000			sp|P30533|AMRP_HUMAN	P30533	AMRP_HUMAN	LRPAP1	Alpha-2-macroglobulin receptor-associated protein
SINQGLDR	8	2	0.9985	2	0.000000			sp|P30533|AMRP_HUMAN	P30533	AMRP_HUMAN	LRPAP1	Alpha-2-macroglobulin receptor-associated protein
VSHQGYSTEAEFEEPR	16	3	1.0000	3	0.000000			sp|P30533|AMRP_HUMAN	P30533	AMRP_HUMAN	LRPAP1	Alpha-2-macroglobulin receptor-associated protein
LKLDGLDEDGEK	12	2	1.0000	1	0.000000			sp|P30533|AMRP_HUMAN	P30533	AMRP_HUMAN	LRPAP1	Alpha-2-macroglobulin receptor-associated protein
QVTSNSLSGTQEDGLDDPR	19	2	1.0000	1	0.000000			sp|P30533|AMRP_HUMAN	P30533	AMRP_HUMAN	LRPAP1	Alpha-2-macroglobulin receptor-associated protein
VSHQGYSTEAEFEEPR	16	3	1.0000	3	0.000000			sp|P30533|AMRP_HUMAN	P30533	AMRP_HUMAN	LRPAP1	Alpha-2-macroglobulin receptor-associated protein
QVTSNSLSGTQEDGLDDPR	19	2	1.0000	3	0.000000			sp|P30533|AMRP_HUMAN	P30533	AMRP_HUMAN	LRPAP1	Alpha-2-macroglobulin receptor-associated protein
VSHQGYSTEAEFEEPR	16	3	1.0000	3	0.000000			sp|P30533|AMRP_HUMAN	P30533	AMRP_HUMAN	LRPAP1	Alpha-2-macroglobulin receptor-associated protein
FFVSSSQGR	9	2	1.0000	6	0.000000			sp|P35613|BASI_HUMAN	P35613	BASI_HUMAN	BSG	Basigin
GGVVLKEDALPGQK	14	2, 3	1.0000	6	0.000000			sp|P35613|BASI_HUMAN	P35613	BASI_HUMAN	BSG	Basigin
GSDQAIITLR	10	2	1.0000	3	0.000000			sp|P35613|BASI_HUMAN	P35613	BASI_HUMAN	BSG	Basigin
KPEDVLDDDDAGSAPLK	17	2, 3	1.0000	13	0.000000			sp|P35613|BASI_HUMAN	P35613	BASI_HUMAN	BSG	Basigin
RKPEDVLDDDDAGSAPLK	18	3	1.0000	5	0.000000			sp|P35613|BASI_HUMAN	P35613	BASI_HUMAN	BSG	Basigin
SELHIENLNMEADPGQYR	18	2, 3	1.0000	10	0.000000	10M(15.9949)		sp|P35613|BASI_HUMAN	P35613	BASI_HUMAN	BSG	Basigin
SESVPPVTDWAWYK	14	2	1.0000	9	0.000000			sp|P35613|BASI_HUMAN	P35613	BASI_HUMAN	BSG	Basigin
SSEHINEGETAMLVCK	16	2, 3	1.0000	12	0.000000	12M(15.9949), 15C(57.0215)		sp|P35613|BASI_HUMAN	P35613	BASI_HUMAN	BSG	Basigin
FFVSSSQGR	9	2	1.0000	7	0.000000			sp|P35613|BASI_HUMAN	P35613	BASI_HUMAN	BSG	Basigin
GGVVLKEDALPGQK	14	2, 3	1.0000	7	0.000000			sp|P35613|BASI_HUMAN	P35613	BASI_HUMAN	BSG	Basigin
GSDQAIITLR	10	2	1.0000	4	0.000000			sp|P35613|BASI_HUMAN	P35613	BASI_HUMAN	BSG	Basigin
KPEDVLDDDDAGSAPLK	17	2, 3	1.0000	12	0.000000			sp|P35613|BASI_HUMAN	P35613	BASI_HUMAN	BSG	Basigin
RKPEDVLDDDDAGSAPLK	18	3	1.0000	4	0.000000			sp|P35613|BASI_HUMAN	P35613	BASI_HUMAN	BSG	Basigin
SELHIENLNMEADPGQYR	18	3	1.0000	7	0.000000	10M(15.9949)		sp|P35613|BASI_HUMAN	P35613	BASI_HUMAN	BSG	Basigin
SESVPPVTDWAWYK	14	2	1.0000	5	0.000000			sp|P35613|BASI_HUMAN	P35613	BASI_HUMAN	BSG	Basigin
SSEHINEGETAMLVCK	16	2, 3	1.0000	12	0.000000	12M(15.9949), 15C(57.0215)		sp|P35613|BASI_HUMAN	P35613	BASI_HUMAN	BSG	Basigin
FFVSSSQGR	9	2	0.9998	7	0.000000			sp|P35613|BASI_HUMAN	P35613	BASI_HUMAN	BSG	Basigin
GGVVLKEDALPGQK	14	2, 3	1.0000	5	0.000000			sp|P35613|BASI_HUMAN	P35613	BASI_HUMAN	BSG	Basigin
GSDQAIITLR	10	2	1.0000	3	0.000000			sp|P35613|BASI_HUMAN	P35613	BASI_HUMAN	BSG	Basigin
KPEDVLDDDDAGSAPLK	17	3	1.0000	6	0.000000			sp|P35613|BASI_HUMAN	P35613	BASI_HUMAN	BSG	Basigin
RKPEDVLDDDDAGSAPLK	18	3	1.0000	4	0.000000			sp|P35613|BASI_HUMAN	P35613	BASI_HUMAN	BSG	Basigin
SELHIENLNMEADPGQYR	18	3	1.0000	9	0.000000	10M(15.9949)		sp|P35613|BASI_HUMAN	P35613	BASI_HUMAN	BSG	Basigin
SESVPPVTDWAWYK	14	2	1.0000	5	0.000000			sp|P35613|BASI_HUMAN	P35613	BASI_HUMAN	BSG	Basigin
SSEHINEGETAMLVCK	16	2, 3	1.0000	13	0.000000	12M(15.9949), 15C(57.0215)		sp|P35613|BASI_HUMAN	P35613	BASI_HUMAN	BSG	Basigin
FFVSSSQGR	9	2	1.0000	9	0.000000			sp|P35613|BASI_HUMAN	P35613	BASI_HUMAN	BSG	Basigin
GGVVLKEDALPGQK	14	2, 3	1.0000	7	0.000000			sp|P35613|BASI_HUMAN	P35613	BASI_HUMAN	BSG	Basigin
GSDQAIITLR	10	2	1.0000	2	0.000000			sp|P35613|BASI_HUMAN	P35613	BASI_HUMAN	BSG	Basigin
KPEDVLDDDDAGSAPLK	17	2, 3	1.0000	7	0.000000			sp|P35613|BASI_HUMAN	P35613	BASI_HUMAN	BSG	Basigin
RKPEDVLDDDDAGSAPLK	18	3	1.0000	5	0.000000			sp|P35613|BASI_HUMAN	P35613	BASI_HUMAN	BSG	Basigin
SELHIENLNMEADPGQYR	18	2, 3	1.0000	11	0.000000	10M(15.9949)		sp|P35613|BASI_HUMAN	P35613	BASI_HUMAN	BSG	Basigin
SESVPPVTDWAWYK	14	2	1.0000	5	0.000000			sp|P35613|BASI_HUMAN	P35613	BASI_HUMAN	BSG	Basigin
SSEHINEGETAMLVCK	16	2, 3	1.0000	13	0.000000	12M(15.9949), 15C(57.0215)		sp|P35613|BASI_HUMAN	P35613	BASI_HUMAN	BSG	Basigin
IPDQLVILDMK	11	2	1.0000	5	0.000000	10M(15.9949)		sp|P49755|TMEDA_HUMAN	P49755	TMEDA_HUMAN	TMED10	Transmembrane emp24 domain-containing protein 10
ITDSAGHILYSK	12	2	1.0000	1	0.000000			sp|P49755|TMEDA_HUMAN	P49755	TMEDA_HUMAN	TMED10	Transmembrane emp24 domain-containing protein 10
IPDQLVILDMK	11	2	1.0000	5	0.000000	10M(15.9949)		sp|P49755|TMEDA_HUMAN	P49755	TMEDA_HUMAN	TMED10	Transmembrane emp24 domain-containing protein 10
ITDSAGHILYSK	12	2	1.0000	1	0.000000			sp|P49755|TMEDA_HUMAN	P49755	TMEDA_HUMAN	TMED10	Transmembrane emp24 domain-containing protein 10
ITDSAGHILYSK	12	2	1.0000	1	0.000000			sp|P49755|TMEDA_HUMAN	P49755	TMEDA_HUMAN	TMED10	Transmembrane emp24 domain-containing protein 10
IPDQLVILDMK	11	2	1.0000	1	0.000000	10M(15.9949)		sp|P49755|TMEDA_HUMAN	P49755	TMEDA_HUMAN	TMED10	Transmembrane emp24 domain-containing protein 10
ITDSAGHILYSK	12	2	1.0000	2	0.000000			sp|P49755|TMEDA_HUMAN	P49755	TMEDA_HUMAN	TMED10	Transmembrane emp24 domain-containing protein 10
GLPASINTAYER	12	2	1.0000	3	0.000000			sp|P50281|MMP14_HUMAN	P50281	MMP14_HUMAN	MMP14	Matrix metalloproteinase-14
VGEYATYEAIR	11	2	1.0000	4	0.000000			sp|P50281|MMP14_HUMAN	P50281	MMP14_HUMAN	MMP14	Matrix metalloproteinase-14
VWEGIPESPR	10	2	1.0000	2	0.000000			sp|P50281|MMP14_HUMAN	P50281	MMP14_HUMAN	MMP14	Matrix metalloproteinase-14
VWESATPLR	9	2	0.9999	2	0.000000			sp|P50281|MMP14_HUMAN	P50281	MMP14_HUMAN	MMP14	Matrix metalloproteinase-14
GLPASINTAYER	12	2	1.0000	4	0.000000			sp|P50281|MMP14_HUMAN	P50281	MMP14_HUMAN	MMP14	Matrix metalloproteinase-14
VGEYATYEAIR	11	2	1.0000	3	0.000000			sp|P50281|MMP14_HUMAN	P50281	MMP14_HUMAN	MMP14	Matrix metalloproteinase-14
VWEGIPESPR	10	2	1.0000	2	0.000000			sp|P50281|MMP14_HUMAN	P50281	MMP14_HUMAN	MMP14	Matrix metalloproteinase-14
VWESATPLR	9	2	1.0000	4	0.000000			sp|P50281|MMP14_HUMAN	P50281	MMP14_HUMAN	MMP14	Matrix metalloproteinase-14
VGEYATYEAIR	11	2	1.0000	2	0.000000			sp|P50281|MMP14_HUMAN	P50281	MMP14_HUMAN	MMP14	Matrix metalloproteinase-14
GLPASINTAYER	12	2	1.0000	1	0.000000			sp|P50281|MMP14_HUMAN	P50281	MMP14_HUMAN	MMP14	Matrix metalloproteinase-14
AQEPESGLSEETQVK	15	2	1.0000	1	0.000000			sp|P78527|PRKDC_HUMAN	P78527	PRKDC_HUMAN	PRKDC	DNA-dependent protein kinase catalytic subunit
ATQQQHDFTLTQTADGR	17	3	1.0000	1	0.000000			sp|P78527|PRKDC_HUMAN	P78527	PRKDC_HUMAN	PRKDC	DNA-dependent protein kinase catalytic subunit
AYVPALQMAFK	11	2	1.0000	2	0.000000			sp|P78527|PRKDC_HUMAN	P78527	PRKDC_HUMAN	PRKDC	DNA-dependent protein kinase catalytic subunit
DLLLNTMSQEEK	12	2	0.9999	2	0.000000			sp|P78527|PRKDC_HUMAN	P78527	PRKDC_HUMAN	PRKDC	DNA-dependent protein kinase catalytic subunit
DQNILLGTTYR	11	2	1.0000	3	0.000000			sp|P78527|PRKDC_HUMAN	P78527	PRKDC_HUMAN	PRKDC	DNA-dependent protein kinase catalytic subunit
GYGLFAGPCK	10	2	0.9955	1	0.000000	9C(57.0215)		sp|P78527|PRKDC_HUMAN	P78527	PRKDC_HUMAN	PRKDC	DNA-dependent protein kinase catalytic subunit
ILELSGSSSEDSEK	14	2	1.0000	2	0.000000			sp|P78527|PRKDC_HUMAN	P78527	PRKDC_HUMAN	PRKDC	DNA-dependent protein kinase catalytic subunit
LACDVDQVTR	10	2	1.0000	3	0.000000	3C(57.0215)		sp|P78527|PRKDC_HUMAN	P78527	PRKDC_HUMAN	PRKDC	DNA-dependent protein kinase catalytic subunit
LAGANPAVITCDELLLGHEK	20	3	1.0000	1	0.000000	11C(57.0215)		sp|P78527|PRKDC_HUMAN	P78527	PRKDC_HUMAN	PRKDC	DNA-dependent protein kinase catalytic subunit
LGLPGDEVDNK	11	2	1.0000	1	0.000000			sp|P78527|PRKDC_HUMAN	P78527	PRKDC_HUMAN	PRKDC	DNA-dependent protein kinase catalytic subunit
LGNPIVPLNIR	11	2	1.0000	1	0.000000			sp|P78527|PRKDC_HUMAN	P78527	PRKDC_HUMAN	PRKDC	DNA-dependent protein kinase catalytic subunit
LNESTFDTQITK	12	2	1.0000	2	0.000000			sp|P78527|PRKDC_HUMAN	P78527	PRKDC_HUMAN	PRKDC	DNA-dependent protein kinase catalytic subunit
LQETLSAADR	10	2	0.9739	1	0.000000			sp|P78527|PRKDC_HUMAN	P78527	PRKDC_HUMAN	PRKDC	DNA-dependent protein kinase catalytic subunit
MSTSPEAFLALR	12	2	1.0000	1	0.000000			sp|P78527|PRKDC_HUMAN	P78527	PRKDC_HUMAN	PRKDC	DNA-dependent protein kinase catalytic subunit
NELEIPGQYDGR	12	2	0.9989	1	0.000000			sp|P78527|PRKDC_HUMAN	P78527	PRKDC_HUMAN	PRKDC	DNA-dependent protein kinase catalytic subunit
NLSSNEAISLEEIR	14	2	0.9739	1	0.000000			sp|P78527|PRKDC_HUMAN	P78527	PRKDC_HUMAN	PRKDC	DNA-dependent protein kinase catalytic subunit
NNWEVSALSR	10	2	1.0000	1	0.000000			sp|P78527|PRKDC_HUMAN	P78527	PRKDC_HUMAN	PRKDC	DNA-dependent protein kinase catalytic subunit
QCLPSLDLSCK	11	2	1.0000	1	0.000000	10C(57.0215), 2C(57.0215)		sp|P78527|PRKDC_HUMAN	P78527	PRKDC_HUMAN	PRKDC	DNA-dependent protein kinase catalytic subunit
QITQSALLAEAR	12	2	0.9999	1	0.000000			sp|P78527|PRKDC_HUMAN	P78527	PRKDC_HUMAN	PRKDC	DNA-dependent protein kinase catalytic subunit
QMFLTQTDTGDDR	13	2	1.0000	3	0.000000			sp|P78527|PRKDC_HUMAN	P78527	PRKDC_HUMAN	PRKDC	DNA-dependent protein kinase catalytic subunit
SLGPPQGEEDSVPR	14	2	1.0000	1	0.000000			sp|P78527|PRKDC_HUMAN	P78527	PRKDC_HUMAN	PRKDC	DNA-dependent protein kinase catalytic subunit
SQGCSEQVLTVLK	13	2	1.0000	2	0.000000	4C(57.0215)		sp|P78527|PRKDC_HUMAN	P78527	PRKDC_HUMAN	PRKDC	DNA-dependent protein kinase catalytic subunit
TVGALQVLGTEAQSSLLK	18	2	1.0000	1	0.000000			sp|P78527|PRKDC_HUMAN	P78527	PRKDC_HUMAN	PRKDC	DNA-dependent protein kinase catalytic subunit
VTELALTASDR	11	2	1.0000	1	0.000000			sp|P78527|PRKDC_HUMAN	P78527	PRKDC_HUMAN	PRKDC	DNA-dependent protein kinase catalytic subunit
YPEETLSLMTK	11	2	1.0000	1	0.000000			sp|P78527|PRKDC_HUMAN	P78527	PRKDC_HUMAN	PRKDC	DNA-dependent protein kinase catalytic subunit
AQEPESGLSEETQVK	15	2	1.0000	1	0.000000			sp|P78527|PRKDC_HUMAN	P78527	PRKDC_HUMAN	PRKDC	DNA-dependent protein kinase catalytic subunit
ATQQQHDFTLTQTADGR	17	3	1.0000	1	0.000000			sp|P78527|PRKDC_HUMAN	P78527	PRKDC_HUMAN	PRKDC	DNA-dependent protein kinase catalytic subunit
DLLLNTMSQEEK	12	2	1.0000	3	0.000000			sp|P78527|PRKDC_HUMAN	P78527	PRKDC_HUMAN	PRKDC	DNA-dependent protein kinase catalytic subunit
DQNILLGTTYR	11	2	1.0000	1	0.000000			sp|P78527|PRKDC_HUMAN	P78527	PRKDC_HUMAN	PRKDC	DNA-dependent protein kinase catalytic subunit
ILELSGSSSEDSEK	14	2	1.0000	1	0.000000			sp|P78527|PRKDC_HUMAN	P78527	PRKDC_HUMAN	PRKDC	DNA-dependent protein kinase catalytic subunit
LACDVDQVTR	10	2	1.0000	1	0.000000	3C(57.0215)		sp|P78527|PRKDC_HUMAN	P78527	PRKDC_HUMAN	PRKDC	DNA-dependent protein kinase catalytic subunit
LGLPGDEVDNK	11	2	0.9995	1	0.000000			sp|P78527|PRKDC_HUMAN	P78527	PRKDC_HUMAN	PRKDC	DNA-dependent protein kinase catalytic subunit
LGNPIVPLNIR	11	2	0.9999	2	0.000000			sp|P78527|PRKDC_HUMAN	P78527	PRKDC_HUMAN	PRKDC	DNA-dependent protein kinase catalytic subunit
LNESTFDTQITK	12	2	1.0000	2	0.000000			sp|P78527|PRKDC_HUMAN	P78527	PRKDC_HUMAN	PRKDC	DNA-dependent protein kinase catalytic subunit
LQETLSAADR	10	2	0.9992	1	0.000000			sp|P78527|PRKDC_HUMAN	P78527	PRKDC_HUMAN	PRKDC	DNA-dependent protein kinase catalytic subunit
NELEIPGQYDGR	12	2	0.9918	2	0.000000			sp|P78527|PRKDC_HUMAN	P78527	PRKDC_HUMAN	PRKDC	DNA-dependent protein kinase catalytic subunit
NNWEVSALSR	10	2	0.9970	3	0.000000			sp|P78527|PRKDC_HUMAN	P78527	PRKDC_HUMAN	PRKDC	DNA-dependent protein kinase catalytic subunit
QCLPSLDLSCK	11	2	1.0000	1	0.000000	10C(57.0215), 2C(57.0215)		sp|P78527|PRKDC_HUMAN	P78527	PRKDC_HUMAN	PRKDC	DNA-dependent protein kinase catalytic subunit
QITQSALLAEAR	12	2	1.0000	1	0.000000			sp|P78527|PRKDC_HUMAN	P78527	PRKDC_HUMAN	PRKDC	DNA-dependent protein kinase catalytic subunit
SIGEYDVLR	9	2	1.0000	3	0.000000			sp|P78527|PRKDC_HUMAN	P78527	PRKDC_HUMAN	PRKDC	DNA-dependent protein kinase catalytic subunit
SLGPPQGEEDSVPR	14	2	1.0000	1	0.000000			sp|P78527|PRKDC_HUMAN	P78527	PRKDC_HUMAN	PRKDC	DNA-dependent protein kinase catalytic subunit
SQGCSEQVLTVLK	13	2	1.0000	1	0.000000	4C(57.0215)		sp|P78527|PRKDC_HUMAN	P78527	PRKDC_HUMAN	PRKDC	DNA-dependent protein kinase catalytic subunit
VTELALTASDR	11	2	1.0000	2	0.000000			sp|P78527|PRKDC_HUMAN	P78527	PRKDC_HUMAN	PRKDC	DNA-dependent protein kinase catalytic subunit
YPEETLSLMTK	11	2	0.9781	1	0.000000			sp|P78527|PRKDC_HUMAN	P78527	PRKDC_HUMAN	PRKDC	DNA-dependent protein kinase catalytic subunit
AQEPESGLSEETQVK	15	2	1.0000	3	0.000000			sp|P78527|PRKDC_HUMAN	P78527	PRKDC_HUMAN	PRKDC	DNA-dependent protein kinase catalytic subunit
ATQQQHDFTLTQTADGR	17	3	1.0000	2	0.000000			sp|P78527|PRKDC_HUMAN	P78527	PRKDC_HUMAN	PRKDC	DNA-dependent protein kinase catalytic subunit
DQNILLGTTYR	11	2	1.0000	2	0.000000			sp|P78527|PRKDC_HUMAN	P78527	PRKDC_HUMAN	PRKDC	DNA-dependent protein kinase catalytic subunit
GYGLFAGPCK	10	2	0.9990	1	0.000000	9C(57.0215)		sp|P78527|PRKDC_HUMAN	P78527	PRKDC_HUMAN	PRKDC	DNA-dependent protein kinase catalytic subunit
ILELSGSSSEDSEK	14	2	1.0000	2	0.000000			sp|P78527|PRKDC_HUMAN	P78527	PRKDC_HUMAN	PRKDC	DNA-dependent protein kinase catalytic subunit
INQVFHGSCITEGNELTK	18	3	1.0000	1	0.000000	9C(57.0215)		sp|P78527|PRKDC_HUMAN	P78527	PRKDC_HUMAN	PRKDC	DNA-dependent protein kinase catalytic subunit
LACDVDQVTR	10	2	1.0000	4	0.000000	3C(57.0215)		sp|P78527|PRKDC_HUMAN	P78527	PRKDC_HUMAN	PRKDC	DNA-dependent protein kinase catalytic subunit
LGLPGDEVDNK	11	2	1.0000	2	0.000000			sp|P78527|PRKDC_HUMAN	P78527	PRKDC_HUMAN	PRKDC	DNA-dependent protein kinase catalytic subunit
LGNPIVPLNIR	11	2	1.0000	1	0.000000			sp|P78527|PRKDC_HUMAN	P78527	PRKDC_HUMAN	PRKDC	DNA-dependent protein kinase catalytic subunit
LNESTFDTQITK	12	2	1.0000	1	0.000000			sp|P78527|PRKDC_HUMAN	P78527	PRKDC_HUMAN	PRKDC	DNA-dependent protein kinase catalytic subunit
LQETLSAADR	10	2	1.0000	2	0.000000			sp|P78527|PRKDC_HUMAN	P78527	PRKDC_HUMAN	PRKDC	DNA-dependent protein kinase catalytic subunit
MSTSPEAFLALR	12	2	1.0000	4	0.000000			sp|P78527|PRKDC_HUMAN	P78527	PRKDC_HUMAN	PRKDC	DNA-dependent protein kinase catalytic subunit
NELEIPGQYDGR	12	2	1.0000	1	0.000000			sp|P78527|PRKDC_HUMAN	P78527	PRKDC_HUMAN	PRKDC	DNA-dependent protein kinase catalytic subunit
NNWEVSALSR	10	2	1.0000	3	0.000000			sp|P78527|PRKDC_HUMAN	P78527	PRKDC_HUMAN	PRKDC	DNA-dependent protein kinase catalytic subunit
QCLPSLDLSCK	11	2	1.0000	5	0.000000	10C(57.0215), 2C(57.0215)		sp|P78527|PRKDC_HUMAN	P78527	PRKDC_HUMAN	PRKDC	DNA-dependent protein kinase catalytic subunit
QDAQVVLYR	9	2	0.9587	1	0.000000			sp|P78527|PRKDC_HUMAN	P78527	PRKDC_HUMAN	PRKDC	DNA-dependent protein kinase catalytic subunit
QITQSALLAEAR	12	2	1.0000	1	0.000000			sp|P78527|PRKDC_HUMAN	P78527	PRKDC_HUMAN	PRKDC	DNA-dependent protein kinase catalytic subunit
QMFLTQTDTGDDR	13	2	1.0000	1	0.000000			sp|P78527|PRKDC_HUMAN	P78527	PRKDC_HUMAN	PRKDC	DNA-dependent protein kinase catalytic subunit
SLGPPQGEEDSVPR	14	2	1.0000	2	0.000000			sp|P78527|PRKDC_HUMAN	P78527	PRKDC_HUMAN	PRKDC	DNA-dependent protein kinase catalytic subunit
SQGCSEQVLTVLK	13	2	1.0000	1	0.000000	4C(57.0215)		sp|P78527|PRKDC_HUMAN	P78527	PRKDC_HUMAN	PRKDC	DNA-dependent protein kinase catalytic subunit
VTELALTASDR	11	2	1.0000	1	0.000000			sp|P78527|PRKDC_HUMAN	P78527	PRKDC_HUMAN	PRKDC	DNA-dependent protein kinase catalytic subunit
YAVPSAGLR	9	2	0.9870	1	0.000000			sp|P78527|PRKDC_HUMAN	P78527	PRKDC_HUMAN	PRKDC	DNA-dependent protein kinase catalytic subunit
YPEETLSLMTK	11	2	1.0000	2	0.000000			sp|P78527|PRKDC_HUMAN	P78527	PRKDC_HUMAN	PRKDC	DNA-dependent protein kinase catalytic subunit
AQEPESGLSEETQVK	15	2	1.0000	1	0.000000			sp|P78527|PRKDC_HUMAN	P78527	PRKDC_HUMAN	PRKDC	DNA-dependent protein kinase catalytic subunit
ATQQQHDFTLTQTADGR	17	3	1.0000	3	0.000000			sp|P78527|PRKDC_HUMAN	P78527	PRKDC_HUMAN	PRKDC	DNA-dependent protein kinase catalytic subunit
DQNILLGTTYR	11	2	1.0000	1	0.000000			sp|P78527|PRKDC_HUMAN	P78527	PRKDC_HUMAN	PRKDC	DNA-dependent protein kinase catalytic subunit
HSSLITPLQAVAQR	14	2	1.0000	2	0.000000			sp|P78527|PRKDC_HUMAN	P78527	PRKDC_HUMAN	PRKDC	DNA-dependent protein kinase catalytic subunit
ILELSGSSSEDSEK	14	2	1.0000	1	0.000000			sp|P78527|PRKDC_HUMAN	P78527	PRKDC_HUMAN	PRKDC	DNA-dependent protein kinase catalytic subunit
LACDVDQVTR	10	2	1.0000	1	0.000000	3C(57.0215)		sp|P78527|PRKDC_HUMAN	P78527	PRKDC_HUMAN	PRKDC	DNA-dependent protein kinase catalytic subunit
LGLPGDEVDNK	11	2	0.9920	1	0.000000			sp|P78527|PRKDC_HUMAN	P78527	PRKDC_HUMAN	PRKDC	DNA-dependent protein kinase catalytic subunit
LGNPIVPLNIR	11	2	1.0000	2	0.000000			sp|P78527|PRKDC_HUMAN	P78527	PRKDC_HUMAN	PRKDC	DNA-dependent protein kinase catalytic subunit
LNESTFDTQITK	12	2	1.0000	2	0.000000			sp|P78527|PRKDC_HUMAN	P78527	PRKDC_HUMAN	PRKDC	DNA-dependent protein kinase catalytic subunit
NELEIPGQYDGR	12	2	0.9999	2	0.000000			sp|P78527|PRKDC_HUMAN	P78527	PRKDC_HUMAN	PRKDC	DNA-dependent protein kinase catalytic subunit
NNWEVSALSR	10	2	0.9771	1	0.000000			sp|P78527|PRKDC_HUMAN	P78527	PRKDC_HUMAN	PRKDC	DNA-dependent protein kinase catalytic subunit
QCLPSLDLSCK	11	2	1.0000	1	0.000000	10C(57.0215), 2C(57.0215)		sp|P78527|PRKDC_HUMAN	P78527	PRKDC_HUMAN	PRKDC	DNA-dependent protein kinase catalytic subunit
QITQSALLAEAR	12	2	1.0000	1	0.000000			sp|P78527|PRKDC_HUMAN	P78527	PRKDC_HUMAN	PRKDC	DNA-dependent protein kinase catalytic subunit
SIGEYDVLR	9	2	1.0000	1	0.000000			sp|P78527|PRKDC_HUMAN	P78527	PRKDC_HUMAN	PRKDC	DNA-dependent protein kinase catalytic subunit
SLGPPQGEEDSVPR	14	2	1.0000	3	0.000000			sp|P78527|PRKDC_HUMAN	P78527	PRKDC_HUMAN	PRKDC	DNA-dependent protein kinase catalytic subunit
SQGCSEQVLTVLK	13	2	1.0000	1	0.000000	4C(57.0215)		sp|P78527|PRKDC_HUMAN	P78527	PRKDC_HUMAN	PRKDC	DNA-dependent protein kinase catalytic subunit
VTELALTASDR	11	2	1.0000	1	0.000000			sp|P78527|PRKDC_HUMAN	P78527	PRKDC_HUMAN	PRKDC	DNA-dependent protein kinase catalytic subunit
YAVPSAGLR	9	2	1.0000	1	0.000000			sp|P78527|PRKDC_HUMAN	P78527	PRKDC_HUMAN	PRKDC	DNA-dependent protein kinase catalytic subunit
YPEETLSLMTK	11	2	1.0000	1	0.000000			sp|P78527|PRKDC_HUMAN	P78527	PRKDC_HUMAN	PRKDC	DNA-dependent protein kinase catalytic subunit
GAPEGGQPYPVLR	13	2	1.0000	3	0.000000			sp|Q04912|RON_HUMAN	Q04912	RON_HUMAN	MST1R	Macrophage-stimulating protein receptor
GDGAAGFTLPGFR	13	2	1.0000	1	0.000000			sp|Q04912|RON_HUMAN	Q04912	RON_HUMAN	MST1R	Macrophage-stimulating protein receptor
LSATEPELGDYR	12	2	1.0000	1	0.000000			sp|Q04912|RON_HUMAN	Q04912	RON_HUMAN	MST1R	Macrophage-stimulating protein receptor
QLPEQQLCR	9	2	0.9670	2	0.000000	8C(57.0215)		sp|Q04912|RON_HUMAN	Q04912	RON_HUMAN	MST1R	Macrophage-stimulating protein receptor
GAPEGGQPYPVLR	13	2	1.0000	7	0.000000			sp|Q04912|RON_HUMAN	Q04912	RON_HUMAN	MST1R	Macrophage-stimulating protein receptor
GDGAAGFTLPGFR	13	2	1.0000	2	0.000000			sp|Q04912|RON_HUMAN	Q04912	RON_HUMAN	MST1R	Macrophage-stimulating protein receptor
LSATEPELGDYR	12	2	1.0000	1	0.000000			sp|Q04912|RON_HUMAN	Q04912	RON_HUMAN	MST1R	Macrophage-stimulating protein receptor
GDGAAGFTLPGFR	13	2	0.9999	1	0.000000			sp|Q04912|RON_HUMAN	Q04912	RON_HUMAN	MST1R	Macrophage-stimulating protein receptor
LSATEPELGDYR	12	2	1.0000	1	0.000000			sp|Q04912|RON_HUMAN	Q04912	RON_HUMAN	MST1R	Macrophage-stimulating protein receptor
GAPEGGQPYPVLR	13	2	0.9994	1	0.000000			sp|Q04912|RON_HUMAN	Q04912	RON_HUMAN	MST1R	Macrophage-stimulating protein receptor
LSATEPELGDYR	12	2	1.0000	1	0.000000			sp|Q04912|RON_HUMAN	Q04912	RON_HUMAN	MST1R	Macrophage-stimulating protein receptor
AALSGANVLTLIEK	14	2	1.0000	2	0.000000			sp|Q07954|LRP1_HUMAN	Q07954	LRP1_HUMAN	LRP1	Prolow-density lipoprotein receptor-related protein 1
AVTDEEPFLIFANR	14	2	1.0000	1	0.000000			sp|Q07954|LRP1_HUMAN	Q07954	LRP1_HUMAN	LRP1	Prolow-density lipoprotein receptor-related protein 1
CACPTNFYLGSDGR	14	2	1.0000	2	0.000000	1C(57.0215), 3C(57.0215)		sp|Q07954|LRP1_HUMAN	Q07954	LRP1_HUMAN	LRP1	Prolow-density lipoprotein receptor-related protein 1
CLCVEGYAPR	10	2	1.0000	1	0.000000	1C(57.0215), 3C(57.0215)		sp|Q07954|LRP1_HUMAN	Q07954	LRP1_HUMAN	LRP1	Prolow-density lipoprotein receptor-related protein 1
CLPGFLGDR	9	2	0.9979	1	0.000000	1C(57.0215)		sp|Q07954|LRP1_HUMAN	Q07954	LRP1_HUMAN	LRP1	Prolow-density lipoprotein receptor-related protein 1
CPLNYFACPSGR	12	2	1.0000	1	0.000000	1C(57.0215), 8C(57.0215)		sp|Q07954|LRP1_HUMAN	Q07954	LRP1_HUMAN	LRP1	Prolow-density lipoprotein receptor-related protein 1
DCPDGSDEAPEICPQSK	17	2	1.0000	1	0.000000	13C(57.0215), 2C(57.0215)		sp|Q07954|LRP1_HUMAN	Q07954	LRP1_HUMAN	LRP1	Prolow-density lipoprotein receptor-related protein 1
EDVVTNGIGR	10	2	0.9999	2	0.000000			sp|Q07954|LRP1_HUMAN	Q07954	LRP1_HUMAN	LRP1	Prolow-density lipoprotein receptor-related protein 1
EDYIEFASLDGSNR	14	2	1.0000	1	0.000000			sp|Q07954|LRP1_HUMAN	Q07954	LRP1_HUMAN	LRP1	Prolow-density lipoprotein receptor-related protein 1
ETGSGGWPNGLTVDYLEK	18	2	1.0000	1	0.000000			sp|Q07954|LRP1_HUMAN	Q07954	LRP1_HUMAN	LRP1	Prolow-density lipoprotein receptor-related protein 1
ETVITMSGDDHPR	13	2	1.0000	1	0.000000			sp|Q07954|LRP1_HUMAN	Q07954	LRP1_HUMAN	LRP1	Prolow-density lipoprotein receptor-related protein 1
EYAGYLLYSER	11	2	1.0000	2	0.000000			sp|Q07954|LRP1_HUMAN	Q07954	LRP1_HUMAN	LRP1	Prolow-density lipoprotein receptor-related protein 1
GCHINECLSR	10	2	0.9814	1	0.000000	2C(57.0215), 7C(57.0215)		sp|Q07954|LRP1_HUMAN	Q07954	LRP1_HUMAN	LRP1	Prolow-density lipoprotein receptor-related protein 1
GDYSVLVPGLR	11	2	1.0000	4	0.000000			sp|Q07954|LRP1_HUMAN	Q07954	LRP1_HUMAN	LRP1	Prolow-density lipoprotein receptor-related protein 1
GPVGLAIDFPESK	13	2	1.0000	2	0.000000			sp|Q07954|LRP1_HUMAN	Q07954	LRP1_HUMAN	LRP1	Prolow-density lipoprotein receptor-related protein 1
GVGGAPPTVTLLR	13	2	1.0000	3	0.000000			sp|Q07954|LRP1_HUMAN	Q07954	LRP1_HUMAN	LRP1	Prolow-density lipoprotein receptor-related protein 1
HTVDQTRPGAFER	13	3	1.0000	2	0.000000			sp|Q07954|LRP1_HUMAN	Q07954	LRP1_HUMAN	LRP1	Prolow-density lipoprotein receptor-related protein 1
LDGLCIPLR	9	2	1.0000	3	0.000000	5C(57.0215)		sp|Q07954|LRP1_HUMAN	Q07954	LRP1_HUMAN	LRP1	Prolow-density lipoprotein receptor-related protein 1
LWWADQVSEK	10	2	1.0000	1	0.000000			sp|Q07954|LRP1_HUMAN	Q07954	LRP1_HUMAN	LRP1	Prolow-density lipoprotein receptor-related protein 1
MYDAQQQQVGTNK	13	2	1.0000	1	0.000000			sp|Q07954|LRP1_HUMAN	Q07954	LRP1_HUMAN	LRP1	Prolow-density lipoprotein receptor-related protein 1
NLNAPVQPFEDPEHMK	16	3	1.0000	3	0.000000			sp|Q07954|LRP1_HUMAN	Q07954	LRP1_HUMAN	LRP1	Prolow-density lipoprotein receptor-related protein 1
SERPPIFEIR	10	2	0.9067	3	0.000000			sp|Q07954|LRP1_HUMAN	Q07954	LRP1_HUMAN	LRP1	Prolow-density lipoprotein receptor-related protein 1
SGFHTVPGQPGCQDINECLR	20	3	1.0000	2	0.000000	12C(57.0215), 18C(57.0215)		sp|Q07954|LRP1_HUMAN	Q07954	LRP1_HUMAN	LRP1	Prolow-density lipoprotein receptor-related protein 1
TNTQPFDLQVYHPSR	15	2, 3	1.0000	2	0.000000			sp|Q07954|LRP1_HUMAN	Q07954	LRP1_HUMAN	LRP1	Prolow-density lipoprotein receptor-related protein 1
TTLLAGDIEHPR	12	3	1.0000	2	0.000000			sp|Q07954|LRP1_HUMAN	Q07954	LRP1_HUMAN	LRP1	Prolow-density lipoprotein receptor-related protein 1
VFFTDYGQIPK	11	2	1.0000	5	0.000000			sp|Q07954|LRP1_HUMAN	Q07954	LRP1_HUMAN	LRP1	Prolow-density lipoprotein receptor-related protein 1
VYDESIQLDHK	11	2, 3	1.0000	4	0.000000			sp|Q07954|LRP1_HUMAN	Q07954	LRP1_HUMAN	LRP1	Prolow-density lipoprotein receptor-related protein 1
AALSGANVLTLIEK	14	2	0.9995	1	0.000000			sp|Q07954|LRP1_HUMAN	Q07954	LRP1_HUMAN	LRP1	Prolow-density lipoprotein receptor-related protein 1
ADGSGSVVLR	10	2	0.8751	1	0.000000			sp|Q07954|LRP1_HUMAN	Q07954	LRP1_HUMAN	LRP1	Prolow-density lipoprotein receptor-related protein 1
AVTDEEPFLIFANR	14	2	1.0000	1	0.000000			sp|Q07954|LRP1_HUMAN	Q07954	LRP1_HUMAN	LRP1	Prolow-density lipoprotein receptor-related protein 1
CLCVEGYAPR	10	2	1.0000	1	0.000000	1C(57.0215), 3C(57.0215)		sp|Q07954|LRP1_HUMAN	Q07954	LRP1_HUMAN	LRP1	Prolow-density lipoprotein receptor-related protein 1
CPLNYFACPSGR	12	2	1.0000	1	0.000000	1C(57.0215), 8C(57.0215)		sp|Q07954|LRP1_HUMAN	Q07954	LRP1_HUMAN	LRP1	Prolow-density lipoprotein receptor-related protein 1
EDVVTNGIGR	10	2	0.9983	3	0.000000			sp|Q07954|LRP1_HUMAN	Q07954	LRP1_HUMAN	LRP1	Prolow-density lipoprotein receptor-related protein 1
EYAGYLLYSER	11	2	1.0000	1	0.000000			sp|Q07954|LRP1_HUMAN	Q07954	LRP1_HUMAN	LRP1	Prolow-density lipoprotein receptor-related protein 1
GDYSVLVPGLR	11	2	0.9993	2	0.000000			sp|Q07954|LRP1_HUMAN	Q07954	LRP1_HUMAN	LRP1	Prolow-density lipoprotein receptor-related protein 1
GPVGLAIDFPESK	13	2	1.0000	1	0.000000			sp|Q07954|LRP1_HUMAN	Q07954	LRP1_HUMAN	LRP1	Prolow-density lipoprotein receptor-related protein 1
GVGGAPPTVTLLR	13	2	1.0000	2	0.000000			sp|Q07954|LRP1_HUMAN	Q07954	LRP1_HUMAN	LRP1	Prolow-density lipoprotein receptor-related protein 1
HTVDQTRPGAFER	13	3	1.0000	2	0.000000			sp|Q07954|LRP1_HUMAN	Q07954	LRP1_HUMAN	LRP1	Prolow-density lipoprotein receptor-related protein 1
LDGLCIPLR	9	2	1.0000	1	0.000000	5C(57.0215)		sp|Q07954|LRP1_HUMAN	Q07954	LRP1_HUMAN	LRP1	Prolow-density lipoprotein receptor-related protein 1
NLNAPVQPFEDPEHMK	16	3	0.9999	2	0.000000			sp|Q07954|LRP1_HUMAN	Q07954	LRP1_HUMAN	LRP1	Prolow-density lipoprotein receptor-related protein 1
SERPPIFEIR	10	2	0.9591	1	0.000000			sp|Q07954|LRP1_HUMAN	Q07954	LRP1_HUMAN	LRP1	Prolow-density lipoprotein receptor-related protein 1
TNTQPFDLQVYHPSR	15	3	0.9977	1	0.000000			sp|Q07954|LRP1_HUMAN	Q07954	LRP1_HUMAN	LRP1	Prolow-density lipoprotein receptor-related protein 1
TTLLAGDIEHPR	12	3	0.9976	2	0.000000			sp|Q07954|LRP1_HUMAN	Q07954	LRP1_HUMAN	LRP1	Prolow-density lipoprotein receptor-related protein 1
VFFTDYGQIPK	11	2	1.0000	2	0.000000			sp|Q07954|LRP1_HUMAN	Q07954	LRP1_HUMAN	LRP1	Prolow-density lipoprotein receptor-related protein 1
VYDESIQLDHK	11	3	1.0000	2	0.000000			sp|Q07954|LRP1_HUMAN	Q07954	LRP1_HUMAN	LRP1	Prolow-density lipoprotein receptor-related protein 1
CPLNYFACPSGR	12	2	1.0000	1	0.000000	1C(57.0215), 8C(57.0215)		sp|Q07954|LRP1_HUMAN	Q07954	LRP1_HUMAN	LRP1	Prolow-density lipoprotein receptor-related protein 1
GPVGLAIDFPESK	13	2	1.0000	4	0.000000			sp|Q07954|LRP1_HUMAN	Q07954	LRP1_HUMAN	LRP1	Prolow-density lipoprotein receptor-related protein 1
GVGGAPPTVTLLR	13	2	1.0000	6	0.000000			sp|Q07954|LRP1_HUMAN	Q07954	LRP1_HUMAN	LRP1	Prolow-density lipoprotein receptor-related protein 1
TNTQPFDLQVYHPSR	15	3	1.0000	1	0.000000			sp|Q07954|LRP1_HUMAN	Q07954	LRP1_HUMAN	LRP1	Prolow-density lipoprotein receptor-related protein 1
EDVVTNGIGR	10	2	0.8887	1	0.000000			sp|Q07954|LRP1_HUMAN	Q07954	LRP1_HUMAN	LRP1	Prolow-density lipoprotein receptor-related protein 1
GPVGLAIDFPESK	13	2	1.0000	1	0.000000			sp|Q07954|LRP1_HUMAN	Q07954	LRP1_HUMAN	LRP1	Prolow-density lipoprotein receptor-related protein 1
GVGGAPPTVTLLR	13	2	1.0000	2	0.000000			sp|Q07954|LRP1_HUMAN	Q07954	LRP1_HUMAN	LRP1	Prolow-density lipoprotein receptor-related protein 1
TNTQPFDLQVYHPSR	15	3	1.0000	1	0.000000			sp|Q07954|LRP1_HUMAN	Q07954	LRP1_HUMAN	LRP1	Prolow-density lipoprotein receptor-related protein 1
ESEQRPPFSQLHR	13	3	1.0000	1	0.000000			sp|Q08345|DDR1_HUMAN	Q08345	DDR1_HUMAN	DDR1	Epithelial discoidin domain-containing receptor 1
LESSDGDGAWCPAGSVFPK	19	2	1.0000	2	0.000000	11C(57.0215)		sp|Q08345|DDR1_HUMAN	Q08345	DDR1_HUMAN	DDR1	Epithelial discoidin domain-containing receptor 1
ESEQRPPFSQLHR	13	3	0.9990	1	0.000000			sp|Q08345|DDR1_HUMAN	Q08345	DDR1_HUMAN	DDR1	Epithelial discoidin domain-containing receptor 1
ESEQRPPFSQLHR	13	3	1.0000	1	0.000000			sp|Q08345|DDR1_HUMAN	Q08345	DDR1_HUMAN	DDR1	Epithelial discoidin domain-containing receptor 1
NCLVGENFTIK	11	2	0.9999	1	0.000000	2C(57.0215)		sp|Q08345|DDR1_HUMAN	Q08345	DDR1_HUMAN	DDR1	Epithelial discoidin domain-containing receptor 1
ESEQRPPFSQLHR	13	3	1.0000	2	0.000000			sp|Q08345|DDR1_HUMAN	Q08345	DDR1_HUMAN	DDR1	Epithelial discoidin domain-containing receptor 1
ASHEEVEGLVEK	12	2	1.0000	3	0.000000			sp|Q08380|LG3BP_HUMAN	Q08380	LG3BP_HUMAN	LGALS3BP	Galectin-3-binding protein
AVDTWSWGER	10	2	1.0000	10	0.000000			sp|Q08380|LG3BP_HUMAN	Q08380	LG3BP_HUMAN	LGALS3BP	Galectin-3-binding protein
ELSEALGQIFDSQR	14	2	1.0000	5	0.000000			sp|Q08380|LG3BP_HUMAN	Q08380	LG3BP_HUMAN	LGALS3BP	Galectin-3-binding protein
SDLAVPSELALLK	13	2	1.0000	7	0.000000			sp|Q08380|LG3BP_HUMAN	Q08380	LG3BP_HUMAN	LGALS3BP	Galectin-3-binding protein
STSSFPCPAGHFNGFR	16	2, 3	1.0000	7	0.000000	7C(57.0215)		sp|Q08380|LG3BP_HUMAN	Q08380	LG3BP_HUMAN	LGALS3BP	Galectin-3-binding protein
TLQALEFHTVPFQLLAR	17	3	0.9956	1	0.000000			sp|Q08380|LG3BP_HUMAN	Q08380	LG3BP_HUMAN	LGALS3BP	Galectin-3-binding protein
YSSDYFQAPSDYR	13	2	1.0000	5	0.000000			sp|Q08380|LG3BP_HUMAN	Q08380	LG3BP_HUMAN	LGALS3BP	Galectin-3-binding protein
ASHEEVEGLVEK	12	2	1.0000	5	0.000000			sp|Q08380|LG3BP_HUMAN	Q08380	LG3BP_HUMAN	LGALS3BP	Galectin-3-binding protein
AVDTWSWGER	10	2	1.0000	10	0.000000			sp|Q08380|LG3BP_HUMAN	Q08380	LG3BP_HUMAN	LGALS3BP	Galectin-3-binding protein
ELSEALGQIFDSQR	14	2	1.0000	4	0.000000			sp|Q08380|LG3BP_HUMAN	Q08380	LG3BP_HUMAN	LGALS3BP	Galectin-3-binding protein
SDLAVPSELALLK	13	2	1.0000	5	0.000000			sp|Q08380|LG3BP_HUMAN	Q08380	LG3BP_HUMAN	LGALS3BP	Galectin-3-binding protein
STSSFPCPAGHFNGFR	16	2, 3	1.0000	7	0.000000	7C(57.0215)		sp|Q08380|LG3BP_HUMAN	Q08380	LG3BP_HUMAN	LGALS3BP	Galectin-3-binding protein
YSSDYFQAPSDYR	13	2	1.0000	6	0.000000			sp|Q08380|LG3BP_HUMAN	Q08380	LG3BP_HUMAN	LGALS3BP	Galectin-3-binding protein
ASHEEVEGLVEK	12	2	1.0000	2	0.000000			sp|Q08380|LG3BP_HUMAN	Q08380	LG3BP_HUMAN	LGALS3BP	Galectin-3-binding protein
AVDTWSWGER	10	2	1.0000	3	0.000000			sp|Q08380|LG3BP_HUMAN	Q08380	LG3BP_HUMAN	LGALS3BP	Galectin-3-binding protein
SDLAVPSELALLK	13	2	1.0000	1	0.000000			sp|Q08380|LG3BP_HUMAN	Q08380	LG3BP_HUMAN	LGALS3BP	Galectin-3-binding protein
STSSFPCPAGHFNGFR	16	3	1.0000	1	0.000000	7C(57.0215)		sp|Q08380|LG3BP_HUMAN	Q08380	LG3BP_HUMAN	LGALS3BP	Galectin-3-binding protein
ASHEEVEGLVEK	12	2	1.0000	4	0.000000			sp|Q08380|LG3BP_HUMAN	Q08380	LG3BP_HUMAN	LGALS3BP	Galectin-3-binding protein
SDLAVPSELALLK	13	2	0.9999	1	0.000000			sp|Q08380|LG3BP_HUMAN	Q08380	LG3BP_HUMAN	LGALS3BP	Galectin-3-binding protein
STSSFPCPAGHFNGFR	16	3	1.0000	2	0.000000	7C(57.0215)		sp|Q08380|LG3BP_HUMAN	Q08380	LG3BP_HUMAN	LGALS3BP	Galectin-3-binding protein
AQCEDDLAEK	10	2	0.9835	4	0.000000	3C(57.0215)		sp|Q12797|ASPH_HUMAN	Q12797	ASPH_HUMAN	ASPH	Aspartyl/asparaginyl beta-hydroxylase
EGIESGDPGTDDGR	14	2	1.0000	8	0.000000			sp|Q12797|ASPH_HUMAN	Q12797	ASPH_HUMAN	ASPH	Aspartyl/asparaginyl beta-hydroxylase
FPETTGCR	8	2	0.8082	1	0.000000	7C(57.0215)		sp|Q12797|ASPH_HUMAN	Q12797	ASPH_HUMAN	ASPH	Aspartyl/asparaginyl beta-hydroxylase
GDWSQFTLWQQGR	13	2	1.0000	1	0.000000			sp|Q12797|ASPH_HUMAN	Q12797	ASPH_HUMAN	ASPH	Aspartyl/asparaginyl beta-hydroxylase
GKIEEAVNAFK	11	2	1.0000	2	0.000000			sp|Q12797|ASPH_HUMAN	Q12797	ASPH_HUMAN	ASPH	Aspartyl/asparaginyl beta-hydroxylase
GLFLPEDENLR	11	2	1.0000	3	0.000000			sp|Q12797|ASPH_HUMAN	Q12797	ASPH_HUMAN	ASPH	Aspartyl/asparaginyl beta-hydroxylase
GLFLPEDENLREK	13	3	1.0000	2	0.000000			sp|Q12797|ASPH_HUMAN	Q12797	ASPH_HUMAN	ASPH	Aspartyl/asparaginyl beta-hydroxylase
IAESIPYLK	9	2	1.0000	1	0.000000			sp|Q12797|ASPH_HUMAN	Q12797	ASPH_HUMAN	ASPH	Aspartyl/asparaginyl beta-hydroxylase
IEEAVNAFK	9	2	1.0000	2	0.000000			sp|Q12797|ASPH_HUMAN	Q12797	ASPH_HUMAN	ASPH	Aspartyl/asparaginyl beta-hydroxylase
LGIYDADGDGDFDVDDAK	18	2	1.0000	2	0.000000			sp|Q12797|ASPH_HUMAN	Q12797	ASPH_HUMAN	ASPH	Aspartyl/asparaginyl beta-hydroxylase
LIRDEGLAVMDK	12	2, 3	1.0000	2	0.000000			sp|Q12797|ASPH_HUMAN	Q12797	ASPH_HUMAN	ASPH	Aspartyl/asparaginyl beta-hydroxylase
NDLGVGYLLIGDNDNAK	17	2	1.0000	2	0.000000			sp|Q12797|ASPH_HUMAN	Q12797	ASPH_HUMAN	ASPH	Aspartyl/asparaginyl beta-hydroxylase
VYEEVLSVTPNDGFAK	16	2	1.0000	5	0.000000			sp|Q12797|ASPH_HUMAN	Q12797	ASPH_HUMAN	ASPH	Aspartyl/asparaginyl beta-hydroxylase
AQCEDDLAEK	10	2	0.9982	5	0.000000	3C(57.0215)		sp|Q12797|ASPH_HUMAN	Q12797	ASPH_HUMAN	ASPH	Aspartyl/asparaginyl beta-hydroxylase
EGIESGDPGTDDGR	14	2	1.0000	5	0.000000			sp|Q12797|ASPH_HUMAN	Q12797	ASPH_HUMAN	ASPH	Aspartyl/asparaginyl beta-hydroxylase
FPETTGCR	8	2	0.9606	1	0.000000	7C(57.0215)		sp|Q12797|ASPH_HUMAN	Q12797	ASPH_HUMAN	ASPH	Aspartyl/asparaginyl beta-hydroxylase
GKIEEAVNAFK	11	2	1.0000	3	0.000000			sp|Q12797|ASPH_HUMAN	Q12797	ASPH_HUMAN	ASPH	Aspartyl/asparaginyl beta-hydroxylase
GLFLPEDENLR	11	2	1.0000	3	0.000000			sp|Q12797|ASPH_HUMAN	Q12797	ASPH_HUMAN	ASPH	Aspartyl/asparaginyl beta-hydroxylase
GLFLPEDENLREK	13	3	0.9995	1	0.000000			sp|Q12797|ASPH_HUMAN	Q12797	ASPH_HUMAN	ASPH	Aspartyl/asparaginyl beta-hydroxylase
IAESIPYLK	9	2	1.0000	3	0.000000			sp|Q12797|ASPH_HUMAN	Q12797	ASPH_HUMAN	ASPH	Aspartyl/asparaginyl beta-hydroxylase
IEEAVNAFK	9	2	1.0000	2	0.000000			sp|Q12797|ASPH_HUMAN	Q12797	ASPH_HUMAN	ASPH	Aspartyl/asparaginyl beta-hydroxylase
LGIYDADGDGDFDVDDAK	18	2	1.0000	1	0.000000			sp|Q12797|ASPH_HUMAN	Q12797	ASPH_HUMAN	ASPH	Aspartyl/asparaginyl beta-hydroxylase
LIRDEGLAVMDK	12	3	1.0000	1	0.000000			sp|Q12797|ASPH_HUMAN	Q12797	ASPH_HUMAN	ASPH	Aspartyl/asparaginyl beta-hydroxylase
NDLGVGYLLIGDNDNAK	17	2	1.0000	2	0.000000			sp|Q12797|ASPH_HUMAN	Q12797	ASPH_HUMAN	ASPH	Aspartyl/asparaginyl beta-hydroxylase
VYEEVLSVTPNDGFAK	16	2	1.0000	3	0.000000			sp|Q12797|ASPH_HUMAN	Q12797	ASPH_HUMAN	ASPH	Aspartyl/asparaginyl beta-hydroxylase
AQCEDDLAEK	10	2	1.0000	4	0.000000	3C(57.0215)		sp|Q12797|ASPH_HUMAN	Q12797	ASPH_HUMAN	ASPH	Aspartyl/asparaginyl beta-hydroxylase
EGIESGDPGTDDGR	14	2	1.0000	2	0.000000			sp|Q12797|ASPH_HUMAN	Q12797	ASPH_HUMAN	ASPH	Aspartyl/asparaginyl beta-hydroxylase
GDWSQFTLWQQGR	13	2	1.0000	1	0.000000			sp|Q12797|ASPH_HUMAN	Q12797	ASPH_HUMAN	ASPH	Aspartyl/asparaginyl beta-hydroxylase
GKIEEAVNAFK	11	2	1.0000	1	0.000000			sp|Q12797|ASPH_HUMAN	Q12797	ASPH_HUMAN	ASPH	Aspartyl/asparaginyl beta-hydroxylase
GLFLPEDENLR	11	2	1.0000	3	0.000000			sp|Q12797|ASPH_HUMAN	Q12797	ASPH_HUMAN	ASPH	Aspartyl/asparaginyl beta-hydroxylase
GLFLPEDENLREK	13	3	1.0000	1	0.000000			sp|Q12797|ASPH_HUMAN	Q12797	ASPH_HUMAN	ASPH	Aspartyl/asparaginyl beta-hydroxylase
IAESIPYLK	9	2	1.0000	2	0.000000			sp|Q12797|ASPH_HUMAN	Q12797	ASPH_HUMAN	ASPH	Aspartyl/asparaginyl beta-hydroxylase
IEEAVNAFK	9	2	1.0000	5	0.000000			sp|Q12797|ASPH_HUMAN	Q12797	ASPH_HUMAN	ASPH	Aspartyl/asparaginyl beta-hydroxylase
LGIYDADGDGDFDVDDAK	18	2	1.0000	1	0.000000			sp|Q12797|ASPH_HUMAN	Q12797	ASPH_HUMAN	ASPH	Aspartyl/asparaginyl beta-hydroxylase
LIRDEGLAVMDK	12	3	1.0000	1	0.000000			sp|Q12797|ASPH_HUMAN	Q12797	ASPH_HUMAN	ASPH	Aspartyl/asparaginyl beta-hydroxylase
NDLGVGYLLIGDNDNAK	17	2	1.0000	1	0.000000			sp|Q12797|ASPH_HUMAN	Q12797	ASPH_HUMAN	ASPH	Aspartyl/asparaginyl beta-hydroxylase
STSEPAVPPEEAEPHTEPEEQVPVEAEPQNIEDEAK	36	3	0.9963	2	0.000000			sp|Q12797|ASPH_HUMAN	Q12797	ASPH_HUMAN	ASPH	Aspartyl/asparaginyl beta-hydroxylase
VYEEVLSVTPNDGFAK	16	2	1.0000	3	0.000000			sp|Q12797|ASPH_HUMAN	Q12797	ASPH_HUMAN	ASPH	Aspartyl/asparaginyl beta-hydroxylase
AQCEDDLAEK	10	2	0.9763	2	0.000000	3C(57.0215)		sp|Q12797|ASPH_HUMAN	Q12797	ASPH_HUMAN	ASPH	Aspartyl/asparaginyl beta-hydroxylase
EGIESGDPGTDDGR	14	2	1.0000	2	0.000000			sp|Q12797|ASPH_HUMAN	Q12797	ASPH_HUMAN	ASPH	Aspartyl/asparaginyl beta-hydroxylase
FPETTGCR	8	2	0.8538	1	0.000000	7C(57.0215)		sp|Q12797|ASPH_HUMAN	Q12797	ASPH_HUMAN	ASPH	Aspartyl/asparaginyl beta-hydroxylase
GKIEEAVNAFK	11	2	1.0000	1	0.000000			sp|Q12797|ASPH_HUMAN	Q12797	ASPH_HUMAN	ASPH	Aspartyl/asparaginyl beta-hydroxylase
GLFLPEDENLR	11	2	1.0000	3	0.000000			sp|Q12797|ASPH_HUMAN	Q12797	ASPH_HUMAN	ASPH	Aspartyl/asparaginyl beta-hydroxylase
GLFLPEDENLREK	13	3	1.0000	1	0.000000			sp|Q12797|ASPH_HUMAN	Q12797	ASPH_HUMAN	ASPH	Aspartyl/asparaginyl beta-hydroxylase
IEEAVNAFK	9	2	0.9995	2	0.000000			sp|Q12797|ASPH_HUMAN	Q12797	ASPH_HUMAN	ASPH	Aspartyl/asparaginyl beta-hydroxylase
LGIYDADGDGDFDVDDAK	18	2	1.0000	1	0.000000			sp|Q12797|ASPH_HUMAN	Q12797	ASPH_HUMAN	ASPH	Aspartyl/asparaginyl beta-hydroxylase
NDLGVGYLLIGDNDNAK	17	2	1.0000	1	0.000000			sp|Q12797|ASPH_HUMAN	Q12797	ASPH_HUMAN	ASPH	Aspartyl/asparaginyl beta-hydroxylase
VYEEVLSVTPNDGFAK	16	2	1.0000	2	0.000000			sp|Q12797|ASPH_HUMAN	Q12797	ASPH_HUMAN	ASPH	Aspartyl/asparaginyl beta-hydroxylase
AGAFEHLPSLR	11	2	1.0000	1	0.000000			sp|Q13641|TPBG_HUMAN	Q13641	TPBG_HUMAN	TPBG	Trophoblast glycoprotein
DVLAQLPSLR	10	2	1.0000	1	0.000000			sp|Q13641|TPBG_HUMAN	Q13641	TPBG_HUMAN	TPBG	Trophoblast glycoprotein
AGAFEHLPSLR	11	2	0.9957	2	0.000000			sp|Q13641|TPBG_HUMAN	Q13641	TPBG_HUMAN	TPBG	Trophoblast glycoprotein
DVLAQLPSLR	10	2	0.9999	1	0.000000			sp|Q13641|TPBG_HUMAN	Q13641	TPBG_HUMAN	TPBG	Trophoblast glycoprotein
DVLAQLPSLR	10	2	1.0000	1	0.000000			sp|Q13641|TPBG_HUMAN	Q13641	TPBG_HUMAN	TPBG	Trophoblast glycoprotein
DVLAQLPSLR	10	2	0.9990	1	0.000000			sp|Q13641|TPBG_HUMAN	Q13641	TPBG_HUMAN	TPBG	Trophoblast glycoprotein
AAEESASQIQSSAQR	15	2	1.0000	2	0.000000			sp|Q13751|LAMB3_HUMAN	Q13751	LAMB3_HUMAN	LAMB3	Laminin subunit beta-3
AHAVEGQVEDVVGNLR	16	2, 3	1.0000	2	0.000000			sp|Q13751|LAMB3_HUMAN	Q13751	LAMB3_HUMAN	LAMB3	Laminin subunit beta-3
EGFGGLMCSAAAIR	14	2	0.9997	2	0.000000	7M(15.9949), 8C(57.0215)		sp|Q13751|LAMB3_HUMAN	Q13751	LAMB3_HUMAN	LAMB3	Laminin subunit beta-3
GACYPPVGDLLVGR	14	2	1.0000	3	0.000000	3C(57.0215)		sp|Q13751|LAMB3_HUMAN	Q13751	LAMB3_HUMAN	LAMB3	Laminin subunit beta-3
GYHPPSAYYAVSQLR	15	3	1.0000	1	0.000000			sp|Q13751|LAMB3_HUMAN	Q13751	LAMB3_HUMAN	LAMB3	Laminin subunit beta-3
IQEVGEITNLR	11	2	0.9996	1	0.000000			sp|Q13751|LAMB3_HUMAN	Q13751	LAMB3_HUMAN	LAMB3	Laminin subunit beta-3
ISSADPSGAFR	11	2	1.0000	3	0.000000			sp|Q13751|LAMB3_HUMAN	Q13751	LAMB3_HUMAN	LAMB3	Laminin subunit beta-3
LGQSSMLGEQGAR	13	2	1.0000	3	0.000000			sp|Q13751|LAMB3_HUMAN	Q13751	LAMB3_HUMAN	LAMB3	Laminin subunit beta-3
LPNVDLVLSQTK	12	2	1.0000	1	0.000000			sp|Q13751|LAMB3_HUMAN	Q13751	LAMB3_HUMAN	LAMB3	Laminin subunit beta-3
MLSTAYEQSAQAAQQVSDSSR	21	2	1.0000	2	0.000000			sp|Q13751|LAMB3_HUMAN	Q13751	LAMB3_HUMAN	LAMB3	Laminin subunit beta-3
MNEIQAIAAR	10	2	1.0000	2	0.000000			sp|Q13751|LAMB3_HUMAN	Q13751	LAMB3_HUMAN	LAMB3	Laminin subunit beta-3
QGRPQSWQDVR	11	3	0.9997	1	0.000000			sp|Q13751|LAMB3_HUMAN	Q13751	LAMB3_HUMAN	LAMB3	Laminin subunit beta-3
QGTVALQEAQDTMQGTSR	18	2	1.0000	3	0.000000	13M(15.9949)		sp|Q13751|LAMB3_HUMAN	Q13751	LAMB3_HUMAN	LAMB3	Laminin subunit beta-3
QLGDFWTR	8	2	0.9758	1	0.000000			sp|Q13751|LAMB3_HUMAN	Q13751	LAMB3_HUMAN	LAMB3	Laminin subunit beta-3
VAEVQQVLRPAEK	13	2, 3	1.0000	3	0.000000			sp|Q13751|LAMB3_HUMAN	Q13751	LAMB3_HUMAN	LAMB3	Laminin subunit beta-3
VYQYLAADCTSTFPR	15	2	1.0000	1	0.000000	9C(57.0215)		sp|Q13751|LAMB3_HUMAN	Q13751	LAMB3_HUMAN	LAMB3	Laminin subunit beta-3
AAEESASQIQSSAQR	15	2	1.0000	2	0.000000			sp|Q13751|LAMB3_HUMAN	Q13751	LAMB3_HUMAN	LAMB3	Laminin subunit beta-3
CLCLPNVVGPK	11	2	1.0000	1	0.000000	1C(57.0215), 3C(57.0215)		sp|Q13751|LAMB3_HUMAN	Q13751	LAMB3_HUMAN	LAMB3	Laminin subunit beta-3
EGFGGLMCSAAAIR	14	2	1.0000	2	0.000000	7M(15.9949), 8C(57.0215)		sp|Q13751|LAMB3_HUMAN	Q13751	LAMB3_HUMAN	LAMB3	Laminin subunit beta-3
GACYPPVGDLLVGR	14	2	1.0000	3	0.000000	3C(57.0215)		sp|Q13751|LAMB3_HUMAN	Q13751	LAMB3_HUMAN	LAMB3	Laminin subunit beta-3
IQEVGEITNLR	11	2	1.0000	1	0.000000			sp|Q13751|LAMB3_HUMAN	Q13751	LAMB3_HUMAN	LAMB3	Laminin subunit beta-3
ISSADPSGAFR	11	2	1.0000	2	0.000000			sp|Q13751|LAMB3_HUMAN	Q13751	LAMB3_HUMAN	LAMB3	Laminin subunit beta-3
LGQSSMLGEQGAR	13	2	1.0000	4	0.000000			sp|Q13751|LAMB3_HUMAN	Q13751	LAMB3_HUMAN	LAMB3	Laminin subunit beta-3
LPNVDLVLSQTK	12	2	1.0000	2	0.000000			sp|Q13751|LAMB3_HUMAN	Q13751	LAMB3_HUMAN	LAMB3	Laminin subunit beta-3
MNEIQAIAAR	10	2	1.0000	3	0.000000			sp|Q13751|LAMB3_HUMAN	Q13751	LAMB3_HUMAN	LAMB3	Laminin subunit beta-3
QGRPQSWQDVR	11	3	0.9994	1	0.000000			sp|Q13751|LAMB3_HUMAN	Q13751	LAMB3_HUMAN	LAMB3	Laminin subunit beta-3
QGTVALQEAQDTMQGTSR	18	2	1.0000	3	0.000000	13M(15.9949)		sp|Q13751|LAMB3_HUMAN	Q13751	LAMB3_HUMAN	LAMB3	Laminin subunit beta-3
QLGDFWTR	8	2	0.9922	4	0.000000			sp|Q13751|LAMB3_HUMAN	Q13751	LAMB3_HUMAN	LAMB3	Laminin subunit beta-3
VAEVQQVLRPAEK	13	2, 3	1.0000	2	0.000000			sp|Q13751|LAMB3_HUMAN	Q13751	LAMB3_HUMAN	LAMB3	Laminin subunit beta-3
VENVASSSGPMR	12	2	0.9892	1	0.000000	11M(15.9949)		sp|Q13751|LAMB3_HUMAN	Q13751	LAMB3_HUMAN	LAMB3	Laminin subunit beta-3
IQEVGEITNLR	11	2	0.9560	1	0.000000			sp|Q13751|LAMB3_HUMAN	Q13751	LAMB3_HUMAN	LAMB3	Laminin subunit beta-3
VAEVQQVLRPAEK	13	3	1.0000	1	0.000000			sp|Q13751|LAMB3_HUMAN	Q13751	LAMB3_HUMAN	LAMB3	Laminin subunit beta-3
IQEVGEITNLR	11	2	0.9997	1	0.000000			sp|Q13751|LAMB3_HUMAN	Q13751	LAMB3_HUMAN	LAMB3	Laminin subunit beta-3
ATQFTGATGAIMTTETTK	18	2	1.0000	4	0.000000	12M(15.9949)		sp|Q14126|DSG2_HUMAN	Q14126	DSG2_HUMAN	DSG2	Desmoglein-2
AWITAPVALR	10	2	1.0000	2	0.000000			sp|Q14126|DSG2_HUMAN	Q14126	DSG2_HUMAN	DSG2	Desmoglein-2
DGNGEVTDKPVK	12	2	1.0000	2	0.000000			sp|Q14126|DSG2_HUMAN	Q14126	DSG2_HUMAN	DSG2	Desmoglein-2
DNWISVDSVTSEIK	14	2	1.0000	1	0.000000			sp|Q14126|DSG2_HUMAN	Q14126	DSG2_HUMAN	DSG2	Desmoglein-2
DTGEIYTTSVTLDR	14	2	1.0000	1	0.000000			sp|Q14126|DSG2_HUMAN	Q14126	DSG2_HUMAN	DSG2	Desmoglein-2
EEHSSYTLTVEAR	13	3	1.0000	1	0.000000			sp|Q14126|DSG2_HUMAN	Q14126	DSG2_HUMAN	DSG2	Desmoglein-2
GNNVEKPLELR	11	3	1.0000	4	0.000000			sp|Q14126|DSG2_HUMAN	Q14126	DSG2_HUMAN	DSG2	Desmoglein-2
GQIIGNFQAFDEDTGLPAHAR	21	3	1.0000	2	0.000000			sp|Q14126|DSG2_HUMAN	Q14126	DSG2_HUMAN	DSG2	Desmoglein-2
IHSDLAEER	9	2	1.0000	4	0.000000			sp|Q14126|DSG2_HUMAN	Q14126	DSG2_HUMAN	DSG2	Desmoglein-2
ILDVNDNIPVVENK	14	2	1.0000	3	0.000000			sp|Q14126|DSG2_HUMAN	Q14126	DSG2_HUMAN	DSG2	Desmoglein-2
IVSLEPAYPPVFYLNK	16	2	1.0000	2	0.000000			sp|Q14126|DSG2_HUMAN	Q14126	DSG2_HUMAN	DSG2	Desmoglein-2
QESTSVLLQQSEK	13	2	1.0000	4	0.000000			sp|Q14126|DSG2_HUMAN	Q14126	DSG2_HUMAN	DSG2	Desmoglein-2
TLAEVCLGQK	10	2	1.0000	2	0.000000	6C(57.0215)		sp|Q14126|DSG2_HUMAN	Q14126	DSG2_HUMAN	DSG2	Desmoglein-2
VATPLPDPMASR	12	2	0.9941	1	0.000000			sp|Q14126|DSG2_HUMAN	Q14126	DSG2_HUMAN	DSG2	Desmoglein-2
VVPSFLPVDQGGSLVGR	17	2	1.0000	4	0.000000			sp|Q14126|DSG2_HUMAN	Q14126	DSG2_HUMAN	DSG2	Desmoglein-2
YKPTPIPIK	9	2	0.9997	3	0.000000			sp|Q14126|DSG2_HUMAN	Q14126	DSG2_HUMAN	DSG2	Desmoglein-2
ATQFTGATGAIMTTETTK	18	2	1.0000	1	0.000000			sp|Q14126|DSG2_HUMAN	Q14126	DSG2_HUMAN	DSG2	Desmoglein-2
AWITAPVALR	10	2	1.0000	2	0.000000			sp|Q14126|DSG2_HUMAN	Q14126	DSG2_HUMAN	DSG2	Desmoglein-2
DTGEIYTTSVTLDR	14	2	1.0000	2	0.000000			sp|Q14126|DSG2_HUMAN	Q14126	DSG2_HUMAN	DSG2	Desmoglein-2
EEHSSYTLTVEAR	13	3	1.0000	3	0.000000			sp|Q14126|DSG2_HUMAN	Q14126	DSG2_HUMAN	DSG2	Desmoglein-2
GNNVEKPLELR	11	3	0.9942	3	0.000000			sp|Q14126|DSG2_HUMAN	Q14126	DSG2_HUMAN	DSG2	Desmoglein-2
IHSDLAEER	9	2	1.0000	3	0.000000			sp|Q14126|DSG2_HUMAN	Q14126	DSG2_HUMAN	DSG2	Desmoglein-2
ILDVNDNIPVVENK	14	2	1.0000	5	0.000000			sp|Q14126|DSG2_HUMAN	Q14126	DSG2_HUMAN	DSG2	Desmoglein-2
IVAISEDYPR	10	2	1.0000	2	0.000000			sp|Q14126|DSG2_HUMAN	Q14126	DSG2_HUMAN	DSG2	Desmoglein-2
IVSLEPAYPPVFYLNK	16	2	1.0000	1	0.000000			sp|Q14126|DSG2_HUMAN	Q14126	DSG2_HUMAN	DSG2	Desmoglein-2
QESTSVLLQQSEK	13	2	1.0000	3	0.000000			sp|Q14126|DSG2_HUMAN	Q14126	DSG2_HUMAN	DSG2	Desmoglein-2
TLAEVCLGQK	10	2	1.0000	2	0.000000	6C(57.0215)		sp|Q14126|DSG2_HUMAN	Q14126	DSG2_HUMAN	DSG2	Desmoglein-2
VTQEIVTER	9	2	0.9984	3	0.000000			sp|Q14126|DSG2_HUMAN	Q14126	DSG2_HUMAN	DSG2	Desmoglein-2
VVPSFLPVDQGGSLVGR	17	2	1.0000	1	0.000000			sp|Q14126|DSG2_HUMAN	Q14126	DSG2_HUMAN	DSG2	Desmoglein-2
YKPTPIPIK	9	2	1.0000	3	0.000000			sp|Q14126|DSG2_HUMAN	Q14126	DSG2_HUMAN	DSG2	Desmoglein-2
AWITAPVALR	10	2	0.9881	1	0.000000			sp|Q14126|DSG2_HUMAN	Q14126	DSG2_HUMAN	DSG2	Desmoglein-2
DNWISVDSVTSEIK	14	2	1.0000	1	0.000000			sp|Q14126|DSG2_HUMAN	Q14126	DSG2_HUMAN	DSG2	Desmoglein-2
DTGEIYTTSVTLDR	14	2	1.0000	1	0.000000			sp|Q14126|DSG2_HUMAN	Q14126	DSG2_HUMAN	DSG2	Desmoglein-2
EEHSSYTLTVEAR	13	3	1.0000	1	0.000000			sp|Q14126|DSG2_HUMAN	Q14126	DSG2_HUMAN	DSG2	Desmoglein-2
GNNVEKPLELR	11	3	1.0000	3	0.000000			sp|Q14126|DSG2_HUMAN	Q14126	DSG2_HUMAN	DSG2	Desmoglein-2
GQIIGNFQAFDEDTGLPAHAR	21	3	1.0000	1	0.000000			sp|Q14126|DSG2_HUMAN	Q14126	DSG2_HUMAN	DSG2	Desmoglein-2
IHSDLAEER	9	2	1.0000	3	0.000000			sp|Q14126|DSG2_HUMAN	Q14126	DSG2_HUMAN	DSG2	Desmoglein-2
ILDVNDNIPVVENK	14	2	1.0000	3	0.000000			sp|Q14126|DSG2_HUMAN	Q14126	DSG2_HUMAN	DSG2	Desmoglein-2
IVSLEPAYPPVFYLNK	16	2	1.0000	1	0.000000			sp|Q14126|DSG2_HUMAN	Q14126	DSG2_HUMAN	DSG2	Desmoglein-2
QESTSVLLQQSEK	13	2	1.0000	2	0.000000			sp|Q14126|DSG2_HUMAN	Q14126	DSG2_HUMAN	DSG2	Desmoglein-2
VVPSFLPVDQGGSLVGR	17	2	1.0000	1	0.000000			sp|Q14126|DSG2_HUMAN	Q14126	DSG2_HUMAN	DSG2	Desmoglein-2
YKPTPIPIK	9	2	1.0000	3	0.000000			sp|Q14126|DSG2_HUMAN	Q14126	DSG2_HUMAN	DSG2	Desmoglein-2
AWITAPVALR	10	2	0.9981	1	0.000000			sp|Q14126|DSG2_HUMAN	Q14126	DSG2_HUMAN	DSG2	Desmoglein-2
DTGEIYTTSVTLDR	14	2	1.0000	2	0.000000			sp|Q14126|DSG2_HUMAN	Q14126	DSG2_HUMAN	DSG2	Desmoglein-2
GNNVEKPLELR	11	3	0.9971	2	0.000000			sp|Q14126|DSG2_HUMAN	Q14126	DSG2_HUMAN	DSG2	Desmoglein-2
IHSDLAEER	9	2	1.0000	2	0.000000			sp|Q14126|DSG2_HUMAN	Q14126	DSG2_HUMAN	DSG2	Desmoglein-2
ILDVNDNIPVVENK	14	2	1.0000	2	0.000000			sp|Q14126|DSG2_HUMAN	Q14126	DSG2_HUMAN	DSG2	Desmoglein-2
QESTSVLLQQSEK	13	2	1.0000	2	0.000000			sp|Q14126|DSG2_HUMAN	Q14126	DSG2_HUMAN	DSG2	Desmoglein-2
TLAEVCLGQK	10	2	0.9996	2	0.000000	6C(57.0215)		sp|Q14126|DSG2_HUMAN	Q14126	DSG2_HUMAN	DSG2	Desmoglein-2
VVPSFLPVDQGGSLVGR	17	2	1.0000	1	0.000000			sp|Q14126|DSG2_HUMAN	Q14126	DSG2_HUMAN	DSG2	Desmoglein-2
YKPTPIPIK	9	2	0.9999	2	0.000000			sp|Q14126|DSG2_HUMAN	Q14126	DSG2_HUMAN	DSG2	Desmoglein-2
ALEIADFSGNPLSR	14	2	1.0000	1	0.000000			sp|Q14160|SCRIB_HUMAN	Q14160	SCRIB_HUMAN	SCRIB	Protein scribble homolog
LGLSDNEIQR	10	2	1.0000	1	0.000000			sp|Q14160|SCRIB_HUMAN	Q14160	SCRIB_HUMAN	SCRIB	Protein scribble homolog	LRRC1	sp|Q9BTT6|LRRC1_HUMAN
NDIPEIPESIK	11	2	0.9994	2	0.000000			sp|Q14160|SCRIB_HUMAN	Q14160	SCRIB_HUMAN	SCRIB	Protein scribble homolog
LGLSDNEIQR	10	2	1.0000	1	0.000000			sp|Q14160|SCRIB_HUMAN	Q14160	SCRIB_HUMAN	SCRIB	Protein scribble homolog	LRRC1	sp|Q9BTT6|LRRC1_HUMAN
LGLSDNEIQR	10	2	0.9982	1	0.000000			sp|Q14160|SCRIB_HUMAN	Q14160	SCRIB_HUMAN	SCRIB	Protein scribble homolog	LRRC1	sp|Q9BTT6|LRRC1_HUMAN
DLGPDTRPPECIEQK	15	3	1.0000	4	0.000000	11C(57.0215)		sp|Q14435|GALT3_HUMAN	Q14435	GALT3_HUMAN	GALNT3	Polypeptide N-acetylgalactosaminyltransferase 3
DQLLYNPFLK	10	2	1.0000	4	0.000000			sp|Q14435|GALT3_HUMAN	Q14435	GALT3_HUMAN	GALNT3	Polypeptide N-acetylgalactosaminyltransferase 3
ELCLHAAQGLVQLK	14	3	1.0000	1	0.000000	3C(57.0215)		sp|Q14435|GALT3_HUMAN	Q14435	GALT3_HUMAN	GALNT3	Polypeptide N-acetylgalactosaminyltransferase 3
HCFNAFASDR	10	2	1.0000	4	0.000000	2C(57.0215)		sp|Q14435|GALT3_HUMAN	Q14435	GALT3_HUMAN	GALNT3	Polypeptide N-acetylgalactosaminyltransferase 3	GALNT6	sp|Q8NCL4|GALT6_HUMAN
LAEVWMDEYK	10	2	1.0000	3	0.000000	6M(15.9949)		sp|Q14435|GALT3_HUMAN	Q14435	GALT3_HUMAN	GALNT3	Polypeptide N-acetylgalactosaminyltransferase 3
SVGQPLCLDVGENNQGGK	18	2	1.0000	2	0.000000	7C(57.0215)		sp|Q14435|GALT3_HUMAN	Q14435	GALT3_HUMAN	GALNT3	Polypeptide N-acetylgalactosaminyltransferase 3
TPTFAGGLFSISK	13	2	1.0000	5	0.000000			sp|Q14435|GALT3_HUMAN	Q14435	GALT3_HUMAN	GALNT3	Polypeptide N-acetylgalactosaminyltransferase 3
TTNLSVEEQK	10	2	1.0000	2	0.000000			sp|Q14435|GALT3_HUMAN	Q14435	GALT3_HUMAN	GALNT3	Polypeptide N-acetylgalactosaminyltransferase 3
TVHSVLYSSPAILLK	15	3	1.0000	3	0.000000			sp|Q14435|GALT3_HUMAN	Q14435	GALT3_HUMAN	GALNT3	Polypeptide N-acetylgalactosaminyltransferase 3
TVVTGEQIWEIQK	13	2	1.0000	3	0.000000			sp|Q14435|GALT3_HUMAN	Q14435	GALT3_HUMAN	GALNT3	Polypeptide N-acetylgalactosaminyltransferase 3
DLGPDTRPPECIEQK	15	2, 3	0.9999	6	0.000000	11C(57.0215)		sp|Q14435|GALT3_HUMAN	Q14435	GALT3_HUMAN	GALNT3	Polypeptide N-acetylgalactosaminyltransferase 3
DQLLYNPFLK	10	2	0.9982	3	0.000000			sp|Q14435|GALT3_HUMAN	Q14435	GALT3_HUMAN	GALNT3	Polypeptide N-acetylgalactosaminyltransferase 3
HCFNAFASDR	10	2	1.0000	5	0.000000	2C(57.0215)		sp|Q14435|GALT3_HUMAN	Q14435	GALT3_HUMAN	GALNT3	Polypeptide N-acetylgalactosaminyltransferase 3	GALNT6	sp|Q8NCL4|GALT6_HUMAN
LAEVWMDEYK	10	2	1.0000	3	0.000000			sp|Q14435|GALT3_HUMAN	Q14435	GALT3_HUMAN	GALNT3	Polypeptide N-acetylgalactosaminyltransferase 3
SVGQPLCLDVGENNQGGK	18	2	1.0000	3	0.000000	7C(57.0215)		sp|Q14435|GALT3_HUMAN	Q14435	GALT3_HUMAN	GALNT3	Polypeptide N-acetylgalactosaminyltransferase 3
TPTFAGGLFSISK	13	2	1.0000	3	0.000000			sp|Q14435|GALT3_HUMAN	Q14435	GALT3_HUMAN	GALNT3	Polypeptide N-acetylgalactosaminyltransferase 3
TTNLSVEEQK	10	2	0.9974	2	0.000000			sp|Q14435|GALT3_HUMAN	Q14435	GALT3_HUMAN	GALNT3	Polypeptide N-acetylgalactosaminyltransferase 3
TVVTGEQIWEIQK	13	2	1.0000	1	0.000000			sp|Q14435|GALT3_HUMAN	Q14435	GALT3_HUMAN	GALNT3	Polypeptide N-acetylgalactosaminyltransferase 3
DLGPDTRPPECIEQK	15	3	0.9880	3	0.000000	11C(57.0215)		sp|Q14435|GALT3_HUMAN	Q14435	GALT3_HUMAN	GALNT3	Polypeptide N-acetylgalactosaminyltransferase 3
DQLLYNPFLK	10	2	0.9996	1	0.000000			sp|Q14435|GALT3_HUMAN	Q14435	GALT3_HUMAN	GALNT3	Polypeptide N-acetylgalactosaminyltransferase 3
HCFNAFASDR	10	2	0.9967	1	0.000000	2C(57.0215)		sp|Q14435|GALT3_HUMAN	Q14435	GALT3_HUMAN	GALNT3	Polypeptide N-acetylgalactosaminyltransferase 3	GALNT6	sp|Q8NCL4|GALT6_HUMAN
TPTFAGGLFSISK	13	2	1.0000	2	0.000000			sp|Q14435|GALT3_HUMAN	Q14435	GALT3_HUMAN	GALNT3	Polypeptide N-acetylgalactosaminyltransferase 3
TVVTGEQIWEIQK	13	2	1.0000	2	0.000000			sp|Q14435|GALT3_HUMAN	Q14435	GALT3_HUMAN	GALNT3	Polypeptide N-acetylgalactosaminyltransferase 3
DLGPDTRPPECIEQK	15	3	1.0000	1	0.000000	11C(57.0215)		sp|Q14435|GALT3_HUMAN	Q14435	GALT3_HUMAN	GALNT3	Polypeptide N-acetylgalactosaminyltransferase 3
DQLLYNPFLK	10	2	1.0000	1	0.000000			sp|Q14435|GALT3_HUMAN	Q14435	GALT3_HUMAN	GALNT3	Polypeptide N-acetylgalactosaminyltransferase 3
TPTFAGGLFSISK	13	2	1.0000	1	0.000000			sp|Q14435|GALT3_HUMAN	Q14435	GALT3_HUMAN	GALNT3	Polypeptide N-acetylgalactosaminyltransferase 3
FYTDLNGYQIQPR	13	2	1.0000	1	0.000000			sp|Q16706|MA2A1_HUMAN	Q16706	MA2A1_HUMAN	MAN2A1	Alpha-mannosidase 2
GLEQGIQDNK	10	2	0.9627	1	0.000000			sp|Q16706|MA2A1_HUMAN	Q16706	MA2A1_HUMAN	MAN2A1	Alpha-mannosidase 2
LLAENNEIISNIR	13	2	1.0000	2	0.000000			sp|Q16706|MA2A1_HUMAN	Q16706	MA2A1_HUMAN	MAN2A1	Alpha-mannosidase 2
YLVVYNPLEQDR	12	2	1.0000	1	0.000000			sp|Q16706|MA2A1_HUMAN	Q16706	MA2A1_HUMAN	MAN2A1	Alpha-mannosidase 2
DSVINLSESVEDGPK	15	2	0.5561	1	0.000000			sp|Q16706|MA2A1_HUMAN	Q16706	MA2A1_HUMAN	MAN2A1	Alpha-mannosidase 2
FYTDLNGYQIQPR	13	2	1.0000	2	0.000000			sp|Q16706|MA2A1_HUMAN	Q16706	MA2A1_HUMAN	MAN2A1	Alpha-mannosidase 2
LLAENNEIISNIR	13	2	1.0000	2	0.000000			sp|Q16706|MA2A1_HUMAN	Q16706	MA2A1_HUMAN	MAN2A1	Alpha-mannosidase 2
SGAYLFLPDGNAK	13	2	0.8648	1	0.000000			sp|Q16706|MA2A1_HUMAN	Q16706	MA2A1_HUMAN	MAN2A1	Alpha-mannosidase 2
YLVVYNPLEQDR	12	2	1.0000	2	0.000000			sp|Q16706|MA2A1_HUMAN	Q16706	MA2A1_HUMAN	MAN2A1	Alpha-mannosidase 2
DSVINLSESVEDGPK	15	2	0.8479	1	0.000000			sp|Q16706|MA2A1_HUMAN	Q16706	MA2A1_HUMAN	MAN2A1	Alpha-mannosidase 2
FYTDLNGYQIQPR	13	2	1.0000	2	0.000000			sp|Q16706|MA2A1_HUMAN	Q16706	MA2A1_HUMAN	MAN2A1	Alpha-mannosidase 2
GLEQGIQDNK	10	2	0.9860	3	0.000000			sp|Q16706|MA2A1_HUMAN	Q16706	MA2A1_HUMAN	MAN2A1	Alpha-mannosidase 2
LLAENNEIISNIR	13	2	1.0000	1	0.000000			sp|Q16706|MA2A1_HUMAN	Q16706	MA2A1_HUMAN	MAN2A1	Alpha-mannosidase 2
SGAYLFLPDGNAK	13	2	1.0000	1	0.000000			sp|Q16706|MA2A1_HUMAN	Q16706	MA2A1_HUMAN	MAN2A1	Alpha-mannosidase 2
YLVVYNPLEQDR	12	2	1.0000	1	0.000000			sp|Q16706|MA2A1_HUMAN	Q16706	MA2A1_HUMAN	MAN2A1	Alpha-mannosidase 2
FYTDLNGYQIQPR	13	2	1.0000	3	0.000000			sp|Q16706|MA2A1_HUMAN	Q16706	MA2A1_HUMAN	MAN2A1	Alpha-mannosidase 2
GLEQGIQDNK	10	2	1.0000	1	0.000000			sp|Q16706|MA2A1_HUMAN	Q16706	MA2A1_HUMAN	MAN2A1	Alpha-mannosidase 2
LLAENNEIISNIR	13	2	1.0000	2	0.000000			sp|Q16706|MA2A1_HUMAN	Q16706	MA2A1_HUMAN	MAN2A1	Alpha-mannosidase 2
YLVVYNPLEQDR	12	2	1.0000	1	0.000000			sp|Q16706|MA2A1_HUMAN	Q16706	MA2A1_HUMAN	MAN2A1	Alpha-mannosidase 2
AASASESALQTVIK	14	2	1.0000	1	0.000000			sp|Q16787|LAMA3_HUMAN	Q16787	LAMA3_HUMAN	LAMA3	Laminin subunit alpha-3
APVYLGSPPSGK	12	2	1.0000	1	0.000000			sp|Q16787|LAMA3_HUMAN	Q16787	LAMA3_HUMAN	LAMA3	Laminin subunit alpha-3
APVYLGSPPSGKPK	14	2	1.0000	3	0.000000			sp|Q16787|LAMA3_HUMAN	Q16787	LAMA3_HUMAN	LAMA3	Laminin subunit alpha-3
CAPGYFGNPQK	11	2	0.9458	1	0.000000	1C(57.0215)		sp|Q16787|LAMA3_HUMAN	Q16787	LAMA3_HUMAN	LAMA3	Laminin subunit alpha-3
EAELQVDQILTK	12	2	1.0000	1	0.000000			sp|Q16787|LAMA3_HUMAN	Q16787	LAMA3_HUMAN	LAMA3	Laminin subunit alpha-3
EINSLQSDFTK	11	2	1.0000	1	0.000000			sp|Q16787|LAMA3_HUMAN	Q16787	LAMA3_HUMAN	LAMA3	Laminin subunit alpha-3
ELTDLNQEFETLQEK	15	2	1.0000	1	0.000000			sp|Q16787|LAMA3_HUMAN	Q16787	LAMA3_HUMAN	LAMA3	Laminin subunit alpha-3
GLLFFAENGDR	11	2	1.0000	3	0.000000			sp|Q16787|LAMA3_HUMAN	Q16787	LAMA3_HUMAN	LAMA3	Laminin subunit alpha-3
INQLLQDTPVASPR	14	2	1.0000	3	0.000000			sp|Q16787|LAMA3_HUMAN	Q16787	LAMA3_HUMAN	LAMA3	Laminin subunit alpha-3
LPNDLEDLK	9	2	0.9993	1	0.000000			sp|Q16787|LAMA3_HUMAN	Q16787	LAMA3_HUMAN	LAMA3	Laminin subunit alpha-3
QISGTDGEGNNVPSGDFSR	19	2	1.0000	1	0.000000			sp|Q16787|LAMA3_HUMAN	Q16787	LAMA3_HUMAN	LAMA3	Laminin subunit alpha-3
SLPTNSFVGCLK	12	2	1.0000	2	0.000000	10C(57.0215)		sp|Q16787|LAMA3_HUMAN	Q16787	LAMA3_HUMAN	LAMA3	Laminin subunit alpha-3
SLTGILIHIGSQPGK	15	2	1.0000	4	0.000000			sp|Q16787|LAMA3_HUMAN	Q16787	LAMA3_HUMAN	LAMA3	Laminin subunit alpha-3
SQFAVDMQTTSSR	13	2	1.0000	2	0.000000			sp|Q16787|LAMA3_HUMAN	Q16787	LAMA3_HUMAN	LAMA3	Laminin subunit alpha-3
THQGENNGLANSIR	14	3	1.0000	1	0.000000			sp|Q16787|LAMA3_HUMAN	Q16787	LAMA3_HUMAN	LAMA3	Laminin subunit alpha-3
VPTQPHAPIPTFGQTIQTTVDR	22	3	1.0000	3	0.000000			sp|Q16787|LAMA3_HUMAN	Q16787	LAMA3_HUMAN	LAMA3	Laminin subunit alpha-3
VTASMDSGAGGTSTSVTPK	19	2	1.0000	2	0.000000	5M(15.9949)		sp|Q16787|LAMA3_HUMAN	Q16787	LAMA3_HUMAN	LAMA3	Laminin subunit alpha-3
VWQDACSPLPK	11	2	1.0000	1	0.000000	6C(57.0215)		sp|Q16787|LAMA3_HUMAN	Q16787	LAMA3_HUMAN	LAMA3	Laminin subunit alpha-3
AASASESALQTVIK	14	2	1.0000	1	0.000000			sp|Q16787|LAMA3_HUMAN	Q16787	LAMA3_HUMAN	LAMA3	Laminin subunit alpha-3
APVYLGSPPSGK	12	2	1.0000	4	0.000000			sp|Q16787|LAMA3_HUMAN	Q16787	LAMA3_HUMAN	LAMA3	Laminin subunit alpha-3
APVYLGSPPSGKPK	14	2	1.0000	2	0.000000			sp|Q16787|LAMA3_HUMAN	Q16787	LAMA3_HUMAN	LAMA3	Laminin subunit alpha-3
EAELQVDQILTK	12	2	1.0000	1	0.000000			sp|Q16787|LAMA3_HUMAN	Q16787	LAMA3_HUMAN	LAMA3	Laminin subunit alpha-3
EINSLQSDFTK	11	2	1.0000	1	0.000000			sp|Q16787|LAMA3_HUMAN	Q16787	LAMA3_HUMAN	LAMA3	Laminin subunit alpha-3
GLLFFAENGDR	11	2	0.9981	1	0.000000			sp|Q16787|LAMA3_HUMAN	Q16787	LAMA3_HUMAN	LAMA3	Laminin subunit alpha-3
INQLLQDTPVASPR	14	2	1.0000	1	0.000000			sp|Q16787|LAMA3_HUMAN	Q16787	LAMA3_HUMAN	LAMA3	Laminin subunit alpha-3
LPNDLEDLK	9	2	0.9999	1	0.000000			sp|Q16787|LAMA3_HUMAN	Q16787	LAMA3_HUMAN	LAMA3	Laminin subunit alpha-3
QISGTDGEGNNVPSGDFSR	19	2	1.0000	3	0.000000			sp|Q16787|LAMA3_HUMAN	Q16787	LAMA3_HUMAN	LAMA3	Laminin subunit alpha-3
SLPTNSFVGCLK	12	2	1.0000	2	0.000000	10C(57.0215)		sp|Q16787|LAMA3_HUMAN	Q16787	LAMA3_HUMAN	LAMA3	Laminin subunit alpha-3
SQFAVDMQTTSSR	13	2	1.0000	1	0.000000			sp|Q16787|LAMA3_HUMAN	Q16787	LAMA3_HUMAN	LAMA3	Laminin subunit alpha-3
THQGENNGLANSIR	14	3	1.0000	1	0.000000			sp|Q16787|LAMA3_HUMAN	Q16787	LAMA3_HUMAN	LAMA3	Laminin subunit alpha-3
VTASMDSGAGGTSTSVTPK	19	2	1.0000	2	0.000000	5M(15.9949)		sp|Q16787|LAMA3_HUMAN	Q16787	LAMA3_HUMAN	LAMA3	Laminin subunit alpha-3
VWQDACSPLPK	11	2	1.0000	1	0.000000	6C(57.0215)		sp|Q16787|LAMA3_HUMAN	Q16787	LAMA3_HUMAN	LAMA3	Laminin subunit alpha-3
EAELQVDQILTK	12	2	1.0000	1	0.000000			sp|Q16787|LAMA3_HUMAN	Q16787	LAMA3_HUMAN	LAMA3	Laminin subunit alpha-3
EINSLQSDFTK	11	2	1.0000	2	0.000000			sp|Q16787|LAMA3_HUMAN	Q16787	LAMA3_HUMAN	LAMA3	Laminin subunit alpha-3
SLPTNSFVGCLK	12	2	0.8804	1	0.000000	10C(57.0215)		sp|Q16787|LAMA3_HUMAN	Q16787	LAMA3_HUMAN	LAMA3	Laminin subunit alpha-3
AASASESALQTVIK	14	2	1.0000	1	0.000000			sp|Q16787|LAMA3_HUMAN	Q16787	LAMA3_HUMAN	LAMA3	Laminin subunit alpha-3
NPDSYLSAGEIPLPK	15	2	0.9995	1	0.000000			sp|Q5VW38|GP107_HUMAN	Q5VW38	GP107_HUMAN	GPR107	Protein GPR107
SPPEAGTQLPK	11	2	0.9990	1	0.000000			sp|Q5VW38|GP107_HUMAN	Q5VW38	GP107_HUMAN	GPR107	Protein GPR107
SPPEAGTQLPK	11	2	0.9970	1	0.000000			sp|Q5VW38|GP107_HUMAN	Q5VW38	GP107_HUMAN	GPR107	Protein GPR107
SPPEAGTQLPK	11	2	0.9989	3	0.000000			sp|Q5VW38|GP107_HUMAN	Q5VW38	GP107_HUMAN	GPR107	Protein GPR107
SPPEAGTQLPK	11	2	0.9981	1	0.000000			sp|Q5VW38|GP107_HUMAN	Q5VW38	GP107_HUMAN	GPR107	Protein GPR107
DLRPGDTVTITCSSYR	16	3	1.0000	4	0.000000	12C(57.0215)		sp|Q5ZPR3|CD276_HUMAN	Q5ZPR3	CD276_HUMAN	CD276	CD276 antigen
NPVLQQDAHSSVTITPQR	18	3	1.0000	2	0.000000			sp|Q5ZPR3|CD276_HUMAN	Q5ZPR3	CD276_HUMAN	CD276	CD276 antigen
QLVHSFTEGR	10	2	0.9994	5	0.000000			sp|Q5ZPR3|CD276_HUMAN	Q5ZPR3	CD276_HUMAN	CD276	CD276 antigen
QSCEEENAGAEDQDGEGEGSK	21	2	0.9996	1	0.000000	3C(57.0215)		sp|Q5ZPR3|CD276_HUMAN	Q5ZPR3	CD276_HUMAN	CD276	CD276 antigen
DLRPGDTVTITCSSYR	16	3	1.0000	3	0.000000	12C(57.0215)		sp|Q5ZPR3|CD276_HUMAN	Q5ZPR3	CD276_HUMAN	CD276	CD276 antigen
NPVLQQDAHSSVTITPQR	18	2, 3	1.0000	4	0.000000			sp|Q5ZPR3|CD276_HUMAN	Q5ZPR3	CD276_HUMAN	CD276	CD276 antigen
QLVHSFTEGR	10	2	0.9987	1	0.000000			sp|Q5ZPR3|CD276_HUMAN	Q5ZPR3	CD276_HUMAN	CD276	CD276 antigen
DLRPGDTVTITCSSYR	16	3	1.0000	1	0.000000	12C(57.0215)		sp|Q5ZPR3|CD276_HUMAN	Q5ZPR3	CD276_HUMAN	CD276	CD276 antigen
NPVLQQDAHSSVTITPQR	18	3	1.0000	1	0.000000			sp|Q5ZPR3|CD276_HUMAN	Q5ZPR3	CD276_HUMAN	CD276	CD276 antigen
DLRPGDTVTITCSSYR	16	3	1.0000	2	0.000000	12C(57.0215)		sp|Q5ZPR3|CD276_HUMAN	Q5ZPR3	CD276_HUMAN	CD276	CD276 antigen
NPVLQQDAHSSVTITPQR	18	3	1.0000	1	0.000000			sp|Q5ZPR3|CD276_HUMAN	Q5ZPR3	CD276_HUMAN	CD276	CD276 antigen
FYLPILVPSAK	11	2	0.9998	1	0.000000			sp|Q68CQ7|GL8D1_HUMAN	Q68CQ7	GL8D1_HUMAN	GLT8D1	Glycosyltransferase 8 domain-containing protein 1
QEEIPVVIAASEDR	14	2	1.0000	2	0.000000			sp|Q68CQ7|GL8D1_HUMAN	Q68CQ7	GL8D1_HUMAN	GLT8D1	Glycosyltransferase 8 domain-containing protein 1
QEEIPVVIAASEDR	14	2	1.0000	1	0.000000			sp|Q68CQ7|GL8D1_HUMAN	Q68CQ7	GL8D1_HUMAN	GLT8D1	Glycosyltransferase 8 domain-containing protein 1
FYLPILVPSAK	11	2	1.0000	1	0.000000			sp|Q68CQ7|GL8D1_HUMAN	Q68CQ7	GL8D1_HUMAN	GLT8D1	Glycosyltransferase 8 domain-containing protein 1
QEEIPVVIAASEDR	14	2	1.0000	1	0.000000			sp|Q68CQ7|GL8D1_HUMAN	Q68CQ7	GL8D1_HUMAN	GLT8D1	Glycosyltransferase 8 domain-containing protein 1
QEEIPVVIAASEDR	14	2	1.0000	1	0.000000			sp|Q68CQ7|GL8D1_HUMAN	Q68CQ7	GL8D1_HUMAN	GLT8D1	Glycosyltransferase 8 domain-containing protein 1
ELDINNQVVPK	11	2	1.0000	1	0.000000			sp|Q6P4E1|GOLM2_HUMAN	Q6P4E1	GOLM2_HUMAN	GOLM2	Protein GOLM2
LADQFLEEQK	10	2	0.6486	1	0.000000			sp|Q6P4E1|GOLM2_HUMAN	Q6P4E1	GOLM2_HUMAN	GOLM2	Protein GOLM2
LADQFLEEQKQETQK	15	3	0.4345	1	0.000000			sp|Q6P4E1|GOLM2_HUMAN	Q6P4E1	GOLM2_HUMAN	GOLM2	Protein GOLM2
VAENVADKNEEPSSNHIPHGK	21	4	1.0000	2	0.000000			sp|Q6P4E1|GOLM2_HUMAN	Q6P4E1	GOLM2_HUMAN	GOLM2	Protein GOLM2
ELDINNQVVPK	11	2	1.0000	1	0.000000			sp|Q6P4E1|GOLM2_HUMAN	Q6P4E1	GOLM2_HUMAN	GOLM2	Protein GOLM2
LADQFLEEQKQETQK	15	3	0.9997	1	0.000000			sp|Q6P4E1|GOLM2_HUMAN	Q6P4E1	GOLM2_HUMAN	GOLM2	Protein GOLM2
LIPGSNLDSEPR	12	2	0.9971	1	0.000000			sp|Q6P4E1|GOLM2_HUMAN	Q6P4E1	GOLM2_HUMAN	GOLM2	Protein GOLM2
ELDINNQVVPK	11	2	1.0000	1	0.000000			sp|Q6P4E1|GOLM2_HUMAN	Q6P4E1	GOLM2_HUMAN	GOLM2	Protein GOLM2
LADQFLEEQK	10	2	0.9035	1	0.000000			sp|Q6P4E1|GOLM2_HUMAN	Q6P4E1	GOLM2_HUMAN	GOLM2	Protein GOLM2
LIPGSNLDSEPR	12	2	1.0000	1	0.000000			sp|Q6P4E1|GOLM2_HUMAN	Q6P4E1	GOLM2_HUMAN	GOLM2	Protein GOLM2
ELDINNQVVPK	11	2	1.0000	1	0.000000			sp|Q6P4E1|GOLM2_HUMAN	Q6P4E1	GOLM2_HUMAN	GOLM2	Protein GOLM2
LIPGSNLDSEPR	12	2	1.0000	1	0.000000			sp|Q6P4E1|GOLM2_HUMAN	Q6P4E1	GOLM2_HUMAN	GOLM2	Protein GOLM2
AGEDAVWVLDSGSVR	15	2	1.0000	1	0.000000			sp|Q6ZRP7|QSOX2_HUMAN	Q6ZRP7	QSOX2_HUMAN	QSOX2	Sulfhydryl oxidase 2
EFTTGENFKGPDR	13	2	0.9854	1	0.000000			sp|Q6ZRP7|QSOX2_HUMAN	Q6ZRP7	QSOX2_HUMAN	QSOX2	Sulfhydryl oxidase 2
IPYNAVLDLVNNK	13	2	1.0000	1	0.000000			sp|Q6ZRP7|QSOX2_HUMAN	Q6ZRP7	QSOX2_HUMAN	QSOX2	Sulfhydryl oxidase 2
AGEDAVWVLDSGSVR	15	2	1.0000	1	0.000000			sp|Q6ZRP7|QSOX2_HUMAN	Q6ZRP7	QSOX2_HUMAN	QSOX2	Sulfhydryl oxidase 2
LAGHLSEDPR	10	2	0.9982	1	0.000000			sp|Q6ZRP7|QSOX2_HUMAN	Q6ZRP7	QSOX2_HUMAN	QSOX2	Sulfhydryl oxidase 2
AGEDAVWVLDSGSVR	15	2	1.0000	1	0.000000			sp|Q6ZRP7|QSOX2_HUMAN	Q6ZRP7	QSOX2_HUMAN	QSOX2	Sulfhydryl oxidase 2
EFTTGENFKGPDR	13	2	1.0000	2	0.000000			sp|Q6ZRP7|QSOX2_HUMAN	Q6ZRP7	QSOX2_HUMAN	QSOX2	Sulfhydryl oxidase 2
IPYNAVLDLVNNK	13	2	1.0000	1	0.000000			sp|Q6ZRP7|QSOX2_HUMAN	Q6ZRP7	QSOX2_HUMAN	QSOX2	Sulfhydryl oxidase 2
AGEDAVWVLDSGSVR	15	2	1.0000	1	0.000000			sp|Q6ZRP7|QSOX2_HUMAN	Q6ZRP7	QSOX2_HUMAN	QSOX2	Sulfhydryl oxidase 2
EFTTGENFKGPDR	13	2	1.0000	1	0.000000			sp|Q6ZRP7|QSOX2_HUMAN	Q6ZRP7	QSOX2_HUMAN	QSOX2	Sulfhydryl oxidase 2
LAGHLSEDPR	10	2	1.0000	1	0.000000			sp|Q6ZRP7|QSOX2_HUMAN	Q6ZRP7	QSOX2_HUMAN	QSOX2	Sulfhydryl oxidase 2
QGNAVTLGDYYQGR	14	2	1.0000	1	0.000000			sp|Q86X29|LSR_HUMAN	Q86X29	LSR_HUMAN	LSR	Lipolysis-stimulated lipoprotein receptor
SSSAGGQGSYVPLLR	15	2	1.0000	2	0.000000			sp|Q86X29|LSR_HUMAN	Q86X29	LSR_HUMAN	LSR	Lipolysis-stimulated lipoprotein receptor
QGNAVTLGDYYQGR	14	2	1.0000	1	0.000000			sp|Q86X29|LSR_HUMAN	Q86X29	LSR_HUMAN	LSR	Lipolysis-stimulated lipoprotein receptor
SSSAGGQGSYVPLLR	15	2	1.0000	2	0.000000			sp|Q86X29|LSR_HUMAN	Q86X29	LSR_HUMAN	LSR	Lipolysis-stimulated lipoprotein receptor
SSSAGGQGSYVPLLR	15	2	1.0000	1	0.000000			sp|Q86X29|LSR_HUMAN	Q86X29	LSR_HUMAN	LSR	Lipolysis-stimulated lipoprotein receptor
QGNAVTLGDYYQGR	14	2	1.0000	1	0.000000			sp|Q86X29|LSR_HUMAN	Q86X29	LSR_HUMAN	LSR	Lipolysis-stimulated lipoprotein receptor
SSSAGGQGSYVPLLR	15	2	1.0000	2	0.000000			sp|Q86X29|LSR_HUMAN	Q86X29	LSR_HUMAN	LSR	Lipolysis-stimulated lipoprotein receptor
ALHLGNNVLQSLPSR	15	3	1.0000	1	0.000000			sp|Q8IWT6|LRC8A_HUMAN	Q8IWT6	LRC8A_HUMAN	LRRC8A	Volume-regulated anion channel subunit LRRC8A
ALSETVVEESDPKPAFSK	18	3	1.0000	1	0.000000			sp|Q8IWT6|LRC8A_HUMAN	Q8IWT6	LRC8A_HUMAN	LRRC8A	Volume-regulated anion channel subunit LRRC8A
CFDSPWTTR	9	2	0.9956	2	0.000000	1C(57.0215)		sp|Q8IWT6|LRC8A_HUMAN	Q8IWT6	LRC8A_HUMAN	LRRC8A	Volume-regulated anion channel subunit LRRC8A	LRRC8B, LRRC8C, LRRC8E	sp|Q6NSJ5|LRC8E_HUMAN, sp|Q6P9F7|LRC8B_HUMAN, sp|Q8TDW0|LRC8C_HUMAN
EESSYSDIPDVK	12	2	0.9999	2	0.000000			sp|Q8IWT6|LRC8A_HUMAN	Q8IWT6	LRC8A_HUMAN	LRRC8A	Volume-regulated anion channel subunit LRRC8A
ELWLYHTAAK	10	2	0.9435	1	0.000000			sp|Q8IWT6|LRC8A_HUMAN	Q8IWT6	LRC8A_HUMAN	LRRC8A	Volume-regulated anion channel subunit LRRC8A
IEAPALAFLR	10	2	1.0000	1	0.000000			sp|Q8IWT6|LRC8A_HUMAN	Q8IWT6	LRC8A_HUMAN	LRRC8A	Volume-regulated anion channel subunit LRRC8A
IPTQLFYCR	9	2	1.0000	2	0.000000	8C(57.0215)		sp|Q8IWT6|LRC8A_HUMAN	Q8IWT6	LRC8A_HUMAN	LRRC8A	Volume-regulated anion channel subunit LRRC8A
QLNLNNEWTLDK	12	2	1.0000	1	0.000000			sp|Q8IWT6|LRC8A_HUMAN	Q8IWT6	LRC8A_HUMAN	LRRC8A	Volume-regulated anion channel subunit LRRC8A
THVEEGDIVYR	11	2	1.0000	1	0.000000			sp|Q8IWT6|LRC8A_HUMAN	Q8IWT6	LRC8A_HUMAN	LRRC8A	Volume-regulated anion channel subunit LRRC8A
ALSETVVEESDPKPAFSK	18	3	1.0000	1	0.000000			sp|Q8IWT6|LRC8A_HUMAN	Q8IWT6	LRC8A_HUMAN	LRRC8A	Volume-regulated anion channel subunit LRRC8A
CFDSPWTTR	9	2	0.9482	1	0.000000	1C(57.0215)		sp|Q8IWT6|LRC8A_HUMAN	Q8IWT6	LRC8A_HUMAN	LRRC8A	Volume-regulated anion channel subunit LRRC8A	LRRC8B, LRRC8C, LRRC8E	sp|Q6NSJ5|LRC8E_HUMAN, sp|Q6P9F7|LRC8B_HUMAN, sp|Q8TDW0|LRC8C_HUMAN
EESSYSDIPDVK	12	2	1.0000	1	0.000000			sp|Q8IWT6|LRC8A_HUMAN	Q8IWT6	LRC8A_HUMAN	LRRC8A	Volume-regulated anion channel subunit LRRC8A
IEAPALAFLR	10	2	0.9990	1	0.000000			sp|Q8IWT6|LRC8A_HUMAN	Q8IWT6	LRC8A_HUMAN	LRRC8A	Volume-regulated anion channel subunit LRRC8A
IPTQLFYCR	9	2	1.0000	1	0.000000	8C(57.0215)		sp|Q8IWT6|LRC8A_HUMAN	Q8IWT6	LRC8A_HUMAN	LRRC8A	Volume-regulated anion channel subunit LRRC8A
ALSETVVEESDPKPAFSK	18	3	1.0000	1	0.000000			sp|Q8IWT6|LRC8A_HUMAN	Q8IWT6	LRC8A_HUMAN	LRRC8A	Volume-regulated anion channel subunit LRRC8A
EESSYSDIPDVK	12	2	1.0000	1	0.000000			sp|Q8IWT6|LRC8A_HUMAN	Q8IWT6	LRC8A_HUMAN	LRRC8A	Volume-regulated anion channel subunit LRRC8A
IEAPALAFLR	10	2	0.9993	1	0.000000			sp|Q8IWT6|LRC8A_HUMAN	Q8IWT6	LRC8A_HUMAN	LRRC8A	Volume-regulated anion channel subunit LRRC8A
IPTQLFYCR	9	2	1.0000	1	0.000000	8C(57.0215)		sp|Q8IWT6|LRC8A_HUMAN	Q8IWT6	LRC8A_HUMAN	LRRC8A	Volume-regulated anion channel subunit LRRC8A
THVEEGDIVYR	11	2	1.0000	2	0.000000			sp|Q8IWT6|LRC8A_HUMAN	Q8IWT6	LRC8A_HUMAN	LRRC8A	Volume-regulated anion channel subunit LRRC8A
YFADTQPAYR	10	2	0.9645	1	0.000000			sp|Q8IWT6|LRC8A_HUMAN	Q8IWT6	LRC8A_HUMAN	LRRC8A	Volume-regulated anion channel subunit LRRC8A
ALSETVVEESDPKPAFSK	18	3	1.0000	1	0.000000			sp|Q8IWT6|LRC8A_HUMAN	Q8IWT6	LRC8A_HUMAN	LRRC8A	Volume-regulated anion channel subunit LRRC8A
EESSYSDIPDVK	12	2	1.0000	3	0.000000			sp|Q8IWT6|LRC8A_HUMAN	Q8IWT6	LRC8A_HUMAN	LRRC8A	Volume-regulated anion channel subunit LRRC8A
IPTQLFYCR	9	2	1.0000	3	0.000000	8C(57.0215)		sp|Q8IWT6|LRC8A_HUMAN	Q8IWT6	LRC8A_HUMAN	LRRC8A	Volume-regulated anion channel subunit LRRC8A
AFPATQIYFK	10	2	1.0000	2	0.000000			sp|Q8IZJ1|UNC5B_HUMAN	Q8IZJ1	UNC5B_HUMAN	UNC5B	Netrin receptor UNC5B
AFPATQIYFK	10	2	1.0000	2	0.000000			sp|Q8IZJ1|UNC5B_HUMAN	Q8IZJ1	UNC5B_HUMAN	UNC5B	Netrin receptor UNC5B
AFPATQIYFK	10	2	0.9751	1	0.000000			sp|Q8IZJ1|UNC5B_HUMAN	Q8IZJ1	UNC5B_HUMAN	UNC5B	Netrin receptor UNC5B
DQLVIPDGQEEEQEAAGEGR	20	2	1.0000	2	0.000000			sp|Q8NBJ4|GOLM1_HUMAN	Q8NBJ4	GOLM1_HUMAN	GOLM1	Golgi membrane protein 1
DRLPQEPGR	9	2	0.9911	1	0.000000			sp|Q8NBJ4|GOLM1_HUMAN	Q8NBJ4	GOLM1_HUMAN	GOLM1	Golgi membrane protein 1
EETNEIQVVNEEPQR	15	2	1.0000	1	0.000000			sp|Q8NBJ4|GOLM1_HUMAN	Q8NBJ4	GOLM1_HUMAN	GOLM1	Golgi membrane protein 1
IQSSHNFQLESVNK	14	2, 3	1.0000	5	0.000000			sp|Q8NBJ4|GOLM1_HUMAN	Q8NBJ4	GOLM1_HUMAN	GOLM1	Golgi membrane protein 1
LQQDVLQFQK	10	2	1.0000	2	0.000000			sp|Q8NBJ4|GOLM1_HUMAN	Q8NBJ4	GOLM1_HUMAN	GOLM1	Golgi membrane protein 1
NEFQGELEK	9	2	0.9993	3	0.000000			sp|Q8NBJ4|GOLM1_HUMAN	Q8NBJ4	GOLM1_HUMAN	GOLM1	Golgi membrane protein 1
NIDVFNVEDQKR	12	2, 3	1.0000	5	0.000000			sp|Q8NBJ4|GOLM1_HUMAN	Q8NBJ4	GOLM1_HUMAN	GOLM1	Golgi membrane protein 1
QQLQALSEPQPR	12	2	1.0000	1	0.000000			sp|Q8NBJ4|GOLM1_HUMAN	Q8NBJ4	GOLM1_HUMAN	GOLM1	Golgi membrane protein 1
QVEKEETNEIQVVNEEPQR	19	3	1.0000	3	0.000000			sp|Q8NBJ4|GOLM1_HUMAN	Q8NBJ4	GOLM1_HUMAN	GOLM1	Golgi membrane protein 1
DQLVIPDGQEEEQEAAGEGR	20	2	1.0000	1	0.000000			sp|Q8NBJ4|GOLM1_HUMAN	Q8NBJ4	GOLM1_HUMAN	GOLM1	Golgi membrane protein 1
DTINLLDQR	9	2	1.0000	7	0.000000			sp|Q8NBJ4|GOLM1_HUMAN	Q8NBJ4	GOLM1_HUMAN	GOLM1	Golgi membrane protein 1
EETNEIQVVNEEPQR	15	2	1.0000	2	0.000000			sp|Q8NBJ4|GOLM1_HUMAN	Q8NBJ4	GOLM1_HUMAN	GOLM1	Golgi membrane protein 1
IQSSHNFQLESVNK	14	3	1.0000	3	0.000000			sp|Q8NBJ4|GOLM1_HUMAN	Q8NBJ4	GOLM1_HUMAN	GOLM1	Golgi membrane protein 1
KNEFQGELEK	10	2	1.0000	1	0.000000			sp|Q8NBJ4|GOLM1_HUMAN	Q8NBJ4	GOLM1_HUMAN	GOLM1	Golgi membrane protein 1
LQQDVLQFQK	10	2	1.0000	3	0.000000			sp|Q8NBJ4|GOLM1_HUMAN	Q8NBJ4	GOLM1_HUMAN	GOLM1	Golgi membrane protein 1
NEFQGELEK	9	2	0.9995	1	0.000000			sp|Q8NBJ4|GOLM1_HUMAN	Q8NBJ4	GOLM1_HUMAN	GOLM1	Golgi membrane protein 1
NIDVFNVEDQKR	12	2, 3	1.0000	4	0.000000			sp|Q8NBJ4|GOLM1_HUMAN	Q8NBJ4	GOLM1_HUMAN	GOLM1	Golgi membrane protein 1
QQLQALSEPQPR	12	2	1.0000	2	0.000000			sp|Q8NBJ4|GOLM1_HUMAN	Q8NBJ4	GOLM1_HUMAN	GOLM1	Golgi membrane protein 1
QVEKEETNEIQVVNEEPQR	19	3	1.0000	1	0.000000			sp|Q8NBJ4|GOLM1_HUMAN	Q8NBJ4	GOLM1_HUMAN	GOLM1	Golgi membrane protein 1
DQLVIPDGQEEEQEAAGEGR	20	2	1.0000	2	0.000000			sp|Q8NBJ4|GOLM1_HUMAN	Q8NBJ4	GOLM1_HUMAN	GOLM1	Golgi membrane protein 1
DTINLLDQR	9	2	1.0000	4	0.000000			sp|Q8NBJ4|GOLM1_HUMAN	Q8NBJ4	GOLM1_HUMAN	GOLM1	Golgi membrane protein 1
EETNEIQVVNEEPQR	15	2	1.0000	2	0.000000			sp|Q8NBJ4|GOLM1_HUMAN	Q8NBJ4	GOLM1_HUMAN	GOLM1	Golgi membrane protein 1
IQSSHNFQLESVNK	14	2, 3	1.0000	2	0.000000			sp|Q8NBJ4|GOLM1_HUMAN	Q8NBJ4	GOLM1_HUMAN	GOLM1	Golgi membrane protein 1
LQQDVLQFQK	10	2	1.0000	2	0.000000			sp|Q8NBJ4|GOLM1_HUMAN	Q8NBJ4	GOLM1_HUMAN	GOLM1	Golgi membrane protein 1
NEFQGELEK	9	2	0.9987	2	0.000000			sp|Q8NBJ4|GOLM1_HUMAN	Q8NBJ4	GOLM1_HUMAN	GOLM1	Golgi membrane protein 1
NIDVFNVEDQKR	12	2, 3	1.0000	5	0.000000			sp|Q8NBJ4|GOLM1_HUMAN	Q8NBJ4	GOLM1_HUMAN	GOLM1	Golgi membrane protein 1
QQLQALSEPQPR	12	2	1.0000	1	0.000000			sp|Q8NBJ4|GOLM1_HUMAN	Q8NBJ4	GOLM1_HUMAN	GOLM1	Golgi membrane protein 1
DQLVIPDGQEEEQEAAGEGR	20	2	1.0000	2	0.000000			sp|Q8NBJ4|GOLM1_HUMAN	Q8NBJ4	GOLM1_HUMAN	GOLM1	Golgi membrane protein 1
DTINLLDQR	9	2	1.0000	3	0.000000			sp|Q8NBJ4|GOLM1_HUMAN	Q8NBJ4	GOLM1_HUMAN	GOLM1	Golgi membrane protein 1
EETNEIQVVNEEPQR	15	2	1.0000	2	0.000000			sp|Q8NBJ4|GOLM1_HUMAN	Q8NBJ4	GOLM1_HUMAN	GOLM1	Golgi membrane protein 1
IQSSHNFQLESVNK	14	2, 3	1.0000	3	0.000000			sp|Q8NBJ4|GOLM1_HUMAN	Q8NBJ4	GOLM1_HUMAN	GOLM1	Golgi membrane protein 1
KNEFQGELEK	10	2	0.9910	1	0.000000			sp|Q8NBJ4|GOLM1_HUMAN	Q8NBJ4	GOLM1_HUMAN	GOLM1	Golgi membrane protein 1
LQQDVLQFQK	10	2	1.0000	2	0.000000			sp|Q8NBJ4|GOLM1_HUMAN	Q8NBJ4	GOLM1_HUMAN	GOLM1	Golgi membrane protein 1
NEFQGELEK	9	2	0.9998	1	0.000000			sp|Q8NBJ4|GOLM1_HUMAN	Q8NBJ4	GOLM1_HUMAN	GOLM1	Golgi membrane protein 1
NIDVFNVEDQKR	12	2	1.0000	1	0.000000			sp|Q8NBJ4|GOLM1_HUMAN	Q8NBJ4	GOLM1_HUMAN	GOLM1	Golgi membrane protein 1
QQLQALSEPQPR	12	2	1.0000	2	0.000000			sp|Q8NBJ4|GOLM1_HUMAN	Q8NBJ4	GOLM1_HUMAN	GOLM1	Golgi membrane protein 1
NLGTNQCLDVGENNR	15	2	1.0000	2	0.000000	7C(57.0215)		sp|Q8NCL4|GALT6_HUMAN	Q8NCL4	GALT6_HUMAN	GALNT6	Polypeptide N-acetylgalactosaminyltransferase 6
SLGPDTRPPECVDQK	15	3	1.0000	2	0.000000	11C(57.0215)		sp|Q8NCL4|GALT6_HUMAN	Q8NCL4	GALT6_HUMAN	GALNT6	Polypeptide N-acetylgalactosaminyltransferase 6
SPTFAGGLFSISK	13	2	1.0000	1	0.000000			sp|Q8NCL4|GALT6_HUMAN	Q8NCL4	GALT6_HUMAN	GALNT6	Polypeptide N-acetylgalactosaminyltransferase 6
NLGTNQCLDVGENNR	15	2	1.0000	1	0.000000	7C(57.0215)		sp|Q8NCL4|GALT6_HUMAN	Q8NCL4	GALT6_HUMAN	GALNT6	Polypeptide N-acetylgalactosaminyltransferase 6
SLGPDTRPPECVDQK	15	3	0.9613	1	0.000000	11C(57.0215)		sp|Q8NCL4|GALT6_HUMAN	Q8NCL4	GALT6_HUMAN	GALNT6	Polypeptide N-acetylgalactosaminyltransferase 6
SPTFAGGLFSISK	13	2	1.0000	1	0.000000			sp|Q8NCL4|GALT6_HUMAN	Q8NCL4	GALT6_HUMAN	GALNT6	Polypeptide N-acetylgalactosaminyltransferase 6
SPTFAGGLFSISK	13	2	1.0000	1	0.000000			sp|Q8NCL4|GALT6_HUMAN	Q8NCL4	GALT6_HUMAN	GALNT6	Polypeptide N-acetylgalactosaminyltransferase 6
NLGTNQCLDVGENNR	15	2	1.0000	1	0.000000	7C(57.0215)		sp|Q8NCL4|GALT6_HUMAN	Q8NCL4	GALT6_HUMAN	GALNT6	Polypeptide N-acetylgalactosaminyltransferase 6
AHAWPSPYK	9	2	1.0000	5	0.000000			sp|Q8NFJ5|RAI3_HUMAN	Q8NFJ5	RAI3_HUMAN	GPRC5A	Retinoic acid-induced protein 3
NPMDYPVEDAFCKPQLVK	18	3	1.0000	5	0.000000	12C(57.0215), 3M(15.9949)		sp|Q8NFJ5|RAI3_HUMAN	Q8NFJ5	RAI3_HUMAN	GPRC5A	Retinoic acid-induced protein 3
TNVNVFSELSAPR	13	2	1.0000	3	0.000000			sp|Q8NFJ5|RAI3_HUMAN	Q8NFJ5	RAI3_HUMAN	GPRC5A	Retinoic acid-induced protein 3
AHAWPSPYK	9	2	1.0000	4	0.000000			sp|Q8NFJ5|RAI3_HUMAN	Q8NFJ5	RAI3_HUMAN	GPRC5A	Retinoic acid-induced protein 3
NPMDYPVEDAFCKPQLVK	18	3	1.0000	3	0.000000	12C(57.0215), 3M(15.9949)		sp|Q8NFJ5|RAI3_HUMAN	Q8NFJ5	RAI3_HUMAN	GPRC5A	Retinoic acid-induced protein 3
TNVNVFSELSAPR	13	2	1.0000	2	0.000000			sp|Q8NFJ5|RAI3_HUMAN	Q8NFJ5	RAI3_HUMAN	GPRC5A	Retinoic acid-induced protein 3
AHAWPSPYK	9	2	1.0000	6	0.000000			sp|Q8NFJ5|RAI3_HUMAN	Q8NFJ5	RAI3_HUMAN	GPRC5A	Retinoic acid-induced protein 3
NPMDYPVEDAFCKPQLVK	18	3	1.0000	4	0.000000	12C(57.0215), 3M(15.9949)		sp|Q8NFJ5|RAI3_HUMAN	Q8NFJ5	RAI3_HUMAN	GPRC5A	Retinoic acid-induced protein 3
TNVNVFSELSAPR	13	2	1.0000	2	0.000000			sp|Q8NFJ5|RAI3_HUMAN	Q8NFJ5	RAI3_HUMAN	GPRC5A	Retinoic acid-induced protein 3
AHAWPSPYK	9	2	1.0000	4	0.000000			sp|Q8NFJ5|RAI3_HUMAN	Q8NFJ5	RAI3_HUMAN	GPRC5A	Retinoic acid-induced protein 3
NPMDYPVEDAFCKPQLVK	18	3	1.0000	2	0.000000	12C(57.0215), 3M(15.9949)		sp|Q8NFJ5|RAI3_HUMAN	Q8NFJ5	RAI3_HUMAN	GPRC5A	Retinoic acid-induced protein 3
TNVNVFSELSAPR	13	2	1.0000	3	0.000000			sp|Q8NFJ5|RAI3_HUMAN	Q8NFJ5	RAI3_HUMAN	GPRC5A	Retinoic acid-induced protein 3
TDATLSCDVR	10	2	1.0000	2	0.000000	7C(57.0215)		sp|Q92692|NECT2_HUMAN	Q92692	NECT2_HUMAN	NECTIN2	Nectin-2
TDATLSCDVR	10	2	1.0000	4	0.000000	7C(57.0215)		sp|Q92692|NECT2_HUMAN	Q92692	NECT2_HUMAN	NECTIN2	Nectin-2
TDATLSCDVR	10	2	1.0000	4	0.000000	7C(57.0215)		sp|Q92692|NECT2_HUMAN	Q92692	NECT2_HUMAN	NECTIN2	Nectin-2
TDATLSCDVR	10	2	1.0000	6	0.000000	7C(57.0215)		sp|Q92692|NECT2_HUMAN	Q92692	NECT2_HUMAN	NECTIN2	Nectin-2
AKDDSELEGQVISCLK	16	2, 3	1.0000	3	0.000000	14C(57.0215)		sp|Q92896|GSLG1_HUMAN	Q92896	GSLG1_HUMAN	GLG1	Golgi apparatus protein 1
ALNEACESVIQTACK	15	2	1.0000	3	0.000000	14C(57.0215), 6C(57.0215)		sp|Q92896|GSLG1_HUMAN	Q92896	GSLG1_HUMAN	GLG1	Golgi apparatus protein 1
DAHSQGEVVSCLEK	14	2, 3	1.0000	4	0.000000	11C(57.0215)		sp|Q92896|GSLG1_HUMAN	Q92896	GSLG1_HUMAN	GLG1	Golgi apparatus protein 1
DDSELEGQVISCLK	14	2	1.0000	3	0.000000	12C(57.0215)		sp|Q92896|GSLG1_HUMAN	Q92896	GSLG1_HUMAN	GLG1	Golgi apparatus protein 1
EPENEISSDCNHLLWNYK	18	3	0.9707	2	0.000000	10C(57.0215)		sp|Q92896|GSLG1_HUMAN	Q92896	GSLG1_HUMAN	GLG1	Golgi apparatus protein 1
FCENTQAGEGR	11	2	1.0000	6	0.000000	2C(57.0215)		sp|Q92896|GSLG1_HUMAN	Q92896	GSLG1_HUMAN	GLG1	Golgi apparatus protein 1
GYMVSCLVDHR	11	2	1.0000	1	0.000000	6C(57.0215)		sp|Q92896|GSLG1_HUMAN	Q92896	GSLG1_HUMAN	GLG1	Golgi apparatus protein 1
IIIQESALDYR	11	2	1.0000	3	0.000000			sp|Q92896|GSLG1_HUMAN	Q92896	GSLG1_HUMAN	GLG1	Golgi apparatus protein 1
LAEEESCREDVTR	13	3	0.9700	1	0.000000	7C(57.0215)		sp|Q92896|GSLG1_HUMAN	Q92896	GSLG1_HUMAN	GLG1	Golgi apparatus protein 1
LEPDLYEACK	10	2	0.9999	1	0.000000	9C(57.0215)		sp|Q92896|GSLG1_HUMAN	Q92896	GSLG1_HUMAN	GLG1	Golgi apparatus protein 1
LSSDCEDQIR	10	2	0.9996	3	0.000000	5C(57.0215)		sp|Q92896|GSLG1_HUMAN	Q92896	GSLG1_HUMAN	GLG1	Golgi apparatus protein 1
MTAIIFSDYR	10	2	1.0000	4	0.000000	1M(15.9949)		sp|Q92896|GSLG1_HUMAN	Q92896	GSLG1_HUMAN	GLG1	Golgi apparatus protein 1
QITQNTDYR	9	2	0.9880	1	0.000000			sp|Q92896|GSLG1_HUMAN	Q92896	GSLG1_HUMAN	GLG1	Golgi apparatus protein 1
QVSSECQGEMLDYR	14	2	1.0000	1	0.000000	6C(57.0215)		sp|Q92896|GSLG1_HUMAN	Q92896	GSLG1_HUMAN	GLG1	Golgi apparatus protein 1
VAELSSDDFHLDR	13	2, 3	1.0000	5	0.000000			sp|Q92896|GSLG1_HUMAN	Q92896	GSLG1_HUMAN	GLG1	Golgi apparatus protein 1
VEELEMTEDIR	11	2	1.0000	1	0.000000			sp|Q92896|GSLG1_HUMAN	Q92896	GSLG1_HUMAN	GLG1	Golgi apparatus protein 1
AKDDSELEGQVISCLK	16	3	1.0000	2	0.000000	14C(57.0215)		sp|Q92896|GSLG1_HUMAN	Q92896	GSLG1_HUMAN	GLG1	Golgi apparatus protein 1
ALNEACESVIQTACK	15	2	1.0000	3	0.000000	14C(57.0215), 6C(57.0215)		sp|Q92896|GSLG1_HUMAN	Q92896	GSLG1_HUMAN	GLG1	Golgi apparatus protein 1
DAHSQGEVVSCLEK	14	2, 3	1.0000	3	0.000000	11C(57.0215)		sp|Q92896|GSLG1_HUMAN	Q92896	GSLG1_HUMAN	GLG1	Golgi apparatus protein 1
FCENTQAGEGR	11	2	1.0000	4	0.000000	2C(57.0215)		sp|Q92896|GSLG1_HUMAN	Q92896	GSLG1_HUMAN	GLG1	Golgi apparatus protein 1
IEMWSYAAK	9	2	0.9915	2	0.000000			sp|Q92896|GSLG1_HUMAN	Q92896	GSLG1_HUMAN	GLG1	Golgi apparatus protein 1
IIIQESALDYR	11	2	1.0000	2	0.000000			sp|Q92896|GSLG1_HUMAN	Q92896	GSLG1_HUMAN	GLG1	Golgi apparatus protein 1
IQVSELCK	8	2	0.7881	1	0.000000	7C(57.0215)		sp|Q92896|GSLG1_HUMAN	Q92896	GSLG1_HUMAN	GLG1	Golgi apparatus protein 1
LAEEESCREDVTR	13	3	0.7371	1	0.000000	7C(57.0215)		sp|Q92896|GSLG1_HUMAN	Q92896	GSLG1_HUMAN	GLG1	Golgi apparatus protein 1
LSSDCEDQIR	10	2	1.0000	3	0.000000	5C(57.0215)		sp|Q92896|GSLG1_HUMAN	Q92896	GSLG1_HUMAN	GLG1	Golgi apparatus protein 1
MTAIIFSDYR	10	2	1.0000	6	0.000000	1M(15.9949)		sp|Q92896|GSLG1_HUMAN	Q92896	GSLG1_HUMAN	GLG1	Golgi apparatus protein 1
QITQNTDYR	9	2	0.9451	1	0.000000			sp|Q92896|GSLG1_HUMAN	Q92896	GSLG1_HUMAN	GLG1	Golgi apparatus protein 1
VAELSSDDFHLDR	13	2, 3	1.0000	4	0.000000			sp|Q92896|GSLG1_HUMAN	Q92896	GSLG1_HUMAN	GLG1	Golgi apparatus protein 1
VEELEMTEDIR	11	2	1.0000	2	0.000000			sp|Q92896|GSLG1_HUMAN	Q92896	GSLG1_HUMAN	GLG1	Golgi apparatus protein 1
AKDDSELEGQVISCLK	16	2, 3	1.0000	3	0.000000	14C(57.0215)		sp|Q92896|GSLG1_HUMAN	Q92896	GSLG1_HUMAN	GLG1	Golgi apparatus protein 1
ALNEACESVIQTACK	15	2	1.0000	4	0.000000	14C(57.0215), 6C(57.0215)		sp|Q92896|GSLG1_HUMAN	Q92896	GSLG1_HUMAN	GLG1	Golgi apparatus protein 1
DAHSQGEVVSCLEK	14	2, 3	1.0000	3	0.000000	11C(57.0215)		sp|Q92896|GSLG1_HUMAN	Q92896	GSLG1_HUMAN	GLG1	Golgi apparatus protein 1
DDSELEGQVISCLK	14	2	1.0000	2	0.000000	12C(57.0215)		sp|Q92896|GSLG1_HUMAN	Q92896	GSLG1_HUMAN	GLG1	Golgi apparatus protein 1
EPENEISSDCNHLLWNYK	18	3	1.0000	1	0.000000	10C(57.0215)		sp|Q92896|GSLG1_HUMAN	Q92896	GSLG1_HUMAN	GLG1	Golgi apparatus protein 1
FCENTQAGEGR	11	2	1.0000	4	0.000000	2C(57.0215)		sp|Q92896|GSLG1_HUMAN	Q92896	GSLG1_HUMAN	GLG1	Golgi apparatus protein 1
GYMVSCLVDHR	11	2	1.0000	3	0.000000	6C(57.0215)		sp|Q92896|GSLG1_HUMAN	Q92896	GSLG1_HUMAN	GLG1	Golgi apparatus protein 1
IEMWSYAAK	9	2	0.9995	6	0.000000			sp|Q92896|GSLG1_HUMAN	Q92896	GSLG1_HUMAN	GLG1	Golgi apparatus protein 1
IIIQESALDYR	11	2	1.0000	2	0.000000			sp|Q92896|GSLG1_HUMAN	Q92896	GSLG1_HUMAN	GLG1	Golgi apparatus protein 1
IQVSELCK	8	2	1.0000	2	0.000000	7C(57.0215)		sp|Q92896|GSLG1_HUMAN	Q92896	GSLG1_HUMAN	GLG1	Golgi apparatus protein 1
LEPDLYEACK	10	2	1.0000	2	0.000000	9C(57.0215)		sp|Q92896|GSLG1_HUMAN	Q92896	GSLG1_HUMAN	GLG1	Golgi apparatus protein 1
LSSDCEDQIR	10	2	1.0000	3	0.000000	5C(57.0215)		sp|Q92896|GSLG1_HUMAN	Q92896	GSLG1_HUMAN	GLG1	Golgi apparatus protein 1
MTAIIFSDYR	10	2	1.0000	5	0.000000	1M(15.9949)		sp|Q92896|GSLG1_HUMAN	Q92896	GSLG1_HUMAN	GLG1	Golgi apparatus protein 1
QITQNTDYR	9	2	0.9999	5	0.000000			sp|Q92896|GSLG1_HUMAN	Q92896	GSLG1_HUMAN	GLG1	Golgi apparatus protein 1
QVSSECQGEMLDYR	14	2	1.0000	2	0.000000	6C(57.0215)		sp|Q92896|GSLG1_HUMAN	Q92896	GSLG1_HUMAN	GLG1	Golgi apparatus protein 1
STITEIKECADEPVGK	16	2, 3	1.0000	5	0.000000	9C(57.0215)		sp|Q92896|GSLG1_HUMAN	Q92896	GSLG1_HUMAN	GLG1	Golgi apparatus protein 1
VAELSSDDFHLDR	13	2, 3	1.0000	5	0.000000			sp|Q92896|GSLG1_HUMAN	Q92896	GSLG1_HUMAN	GLG1	Golgi apparatus protein 1
VEELEMTEDIR	11	2	1.0000	2	0.000000	6M(15.9949)		sp|Q92896|GSLG1_HUMAN	Q92896	GSLG1_HUMAN	GLG1	Golgi apparatus protein 1
AKDDSELEGQVISCLK	16	2, 3	1.0000	4	0.000000	14C(57.0215)		sp|Q92896|GSLG1_HUMAN	Q92896	GSLG1_HUMAN	GLG1	Golgi apparatus protein 1
ALNEACESVIQTACK	15	2	1.0000	3	0.000000	14C(57.0215), 6C(57.0215)		sp|Q92896|GSLG1_HUMAN	Q92896	GSLG1_HUMAN	GLG1	Golgi apparatus protein 1
CNVENLPR	8	2	0.9715	4	0.000000	1C(57.0215)		sp|Q92896|GSLG1_HUMAN	Q92896	GSLG1_HUMAN	GLG1	Golgi apparatus protein 1
DAHSQGEVVSCLEK	14	2, 3	1.0000	3	0.000000	11C(57.0215)		sp|Q92896|GSLG1_HUMAN	Q92896	GSLG1_HUMAN	GLG1	Golgi apparatus protein 1
FCENTQAGEGR	11	2	1.0000	6	0.000000	2C(57.0215)		sp|Q92896|GSLG1_HUMAN	Q92896	GSLG1_HUMAN	GLG1	Golgi apparatus protein 1
GYMVSCLVDHR	11	2	0.9989	2	0.000000	6C(57.0215)		sp|Q92896|GSLG1_HUMAN	Q92896	GSLG1_HUMAN	GLG1	Golgi apparatus protein 1
IEMWSYAAK	9	2	1.0000	2	0.000000			sp|Q92896|GSLG1_HUMAN	Q92896	GSLG1_HUMAN	GLG1	Golgi apparatus protein 1
IIIQESALDYR	11	2	1.0000	4	0.000000			sp|Q92896|GSLG1_HUMAN	Q92896	GSLG1_HUMAN	GLG1	Golgi apparatus protein 1
IQVSELCK	8	2	0.9983	4	0.000000	7C(57.0215)		sp|Q92896|GSLG1_HUMAN	Q92896	GSLG1_HUMAN	GLG1	Golgi apparatus protein 1
LEPDLYEACK	10	2	1.0000	2	0.000000	9C(57.0215)		sp|Q92896|GSLG1_HUMAN	Q92896	GSLG1_HUMAN	GLG1	Golgi apparatus protein 1
LSSDCEDQIR	10	2	1.0000	3	0.000000	5C(57.0215)		sp|Q92896|GSLG1_HUMAN	Q92896	GSLG1_HUMAN	GLG1	Golgi apparatus protein 1
MTAIIFSDYR	10	2	1.0000	3	0.000000	1M(15.9949)		sp|Q92896|GSLG1_HUMAN	Q92896	GSLG1_HUMAN	GLG1	Golgi apparatus protein 1
QITQNTDYR	9	2	1.0000	5	0.000000			sp|Q92896|GSLG1_HUMAN	Q92896	GSLG1_HUMAN	GLG1	Golgi apparatus protein 1
VAELSSDDFHLDR	13	2, 3	1.0000	3	0.000000			sp|Q92896|GSLG1_HUMAN	Q92896	GSLG1_HUMAN	GLG1	Golgi apparatus protein 1
VEELEMTEDIR	11	2	1.0000	4	0.000000	6M(15.9949)		sp|Q92896|GSLG1_HUMAN	Q92896	GSLG1_HUMAN	GLG1	Golgi apparatus protein 1
DTQFSYAVFK	10	2	1.0000	2	0.000000			sp|Q969P0|IGSF8_HUMAN	Q969P0	IGSF8_HUMAN	IGSF8	Immunoglobulin superfamily member 8
EVLVPEGPLYR	11	2	1.0000	3	0.000000			sp|Q969P0|IGSF8_HUMAN	Q969P0	IGSF8_HUMAN	IGSF8	Immunoglobulin superfamily member 8
LEAARPGDAGTYR	13	2, 3	1.0000	4	0.000000			sp|Q969P0|IGSF8_HUMAN	Q969P0	IGSF8_HUMAN	IGSF8	Immunoglobulin superfamily member 8
LQAQDAGIYECHTPSTDTR	19	3	1.0000	3	0.000000	11C(57.0215)		sp|Q969P0|IGSF8_HUMAN	Q969P0	IGSF8_HUMAN	IGSF8	Immunoglobulin superfamily member 8
PGGGPVSVELVGPR	14	2	1.0000	2	0.000000			sp|Q969P0|IGSF8_HUMAN	Q969P0	IGSF8_HUMAN	IGSF8	Immunoglobulin superfamily member 8
SDLAVEAGAPYAER	14	2	1.0000	4	0.000000			sp|Q969P0|IGSF8_HUMAN	Q969P0	IGSF8_HUMAN	IGSF8	Immunoglobulin superfamily member 8
STLQEVVGIR	10	2	1.0000	3	0.000000			sp|Q969P0|IGSF8_HUMAN	Q969P0	IGSF8_HUMAN	IGSF8	Immunoglobulin superfamily member 8
VLPDVLQVSAAPPGPR	16	2	1.0000	2	0.000000			sp|Q969P0|IGSF8_HUMAN	Q969P0	IGSF8_HUMAN	IGSF8	Immunoglobulin superfamily member 8
VVAGEVQVQR	10	2	1.0000	2	0.000000			sp|Q969P0|IGSF8_HUMAN	Q969P0	IGSF8_HUMAN	IGSF8	Immunoglobulin superfamily member 8
DTQFSYAVFK	10	2	1.0000	1	0.000000			sp|Q969P0|IGSF8_HUMAN	Q969P0	IGSF8_HUMAN	IGSF8	Immunoglobulin superfamily member 8
EVLVPEGPLYR	11	2	0.9992	2	0.000000			sp|Q969P0|IGSF8_HUMAN	Q969P0	IGSF8_HUMAN	IGSF8	Immunoglobulin superfamily member 8
LEAARPGDAGTYR	13	2, 3	1.0000	2	0.000000			sp|Q969P0|IGSF8_HUMAN	Q969P0	IGSF8_HUMAN	IGSF8	Immunoglobulin superfamily member 8
LQAQDAGIYECHTPSTDTR	19	3	1.0000	2	0.000000	11C(57.0215)		sp|Q969P0|IGSF8_HUMAN	Q969P0	IGSF8_HUMAN	IGSF8	Immunoglobulin superfamily member 8
PGGGPVSVELVGPR	14	2	1.0000	1	0.000000			sp|Q969P0|IGSF8_HUMAN	Q969P0	IGSF8_HUMAN	IGSF8	Immunoglobulin superfamily member 8
SDLAVEAGAPYAER	14	2	1.0000	2	0.000000			sp|Q969P0|IGSF8_HUMAN	Q969P0	IGSF8_HUMAN	IGSF8	Immunoglobulin superfamily member 8
STLQEVVGIR	10	2	1.0000	1	0.000000			sp|Q969P0|IGSF8_HUMAN	Q969P0	IGSF8_HUMAN	IGSF8	Immunoglobulin superfamily member 8
VLPDVLQVSAAPPGPR	16	2	1.0000	1	0.000000			sp|Q969P0|IGSF8_HUMAN	Q969P0	IGSF8_HUMAN	IGSF8	Immunoglobulin superfamily member 8
VVAGEVQVQR	10	2	1.0000	1	0.000000			sp|Q969P0|IGSF8_HUMAN	Q969P0	IGSF8_HUMAN	IGSF8	Immunoglobulin superfamily member 8
SDLAVEAGAPYAER	14	2	1.0000	2	0.000000			sp|Q969P0|IGSF8_HUMAN	Q969P0	IGSF8_HUMAN	IGSF8	Immunoglobulin superfamily member 8
SDLAVEAGAPYAER	14	2	1.0000	1	0.000000			sp|Q969P0|IGSF8_HUMAN	Q969P0	IGSF8_HUMAN	IGSF8	Immunoglobulin superfamily member 8
AGKEESGVSVSNSQPTNESHSIK	23	4	1.0000	1	0.000000			sp|Q99808|S29A1_HUMAN	Q99808	S29A1_HUMAN	SLC29A1	Equilibrative nucleoside transporter 1
EESGVSVSNSQPTNESHSIK	20	2, 3	1.0000	3	0.000000			sp|Q99808|S29A1_HUMAN	Q99808	S29A1_HUMAN	SLC29A1	Equilibrative nucleoside transporter 1
LEGPGEQETK	10	2	1.0000	6	0.000000			sp|Q99808|S29A1_HUMAN	Q99808	S29A1_HUMAN	SLC29A1	Equilibrative nucleoside transporter 1
SSIAGSSTWER	11	2	1.0000	3	0.000000			sp|Q99808|S29A1_HUMAN	Q99808	S29A1_HUMAN	SLC29A1	Equilibrative nucleoside transporter 1
AGKEESGVSVSNSQPTNESHSIK	23	4	1.0000	1	0.000000			sp|Q99808|S29A1_HUMAN	Q99808	S29A1_HUMAN	SLC29A1	Equilibrative nucleoside transporter 1
EESGVSVSNSQPTNESHSIK	20	3	1.0000	2	0.000000			sp|Q99808|S29A1_HUMAN	Q99808	S29A1_HUMAN	SLC29A1	Equilibrative nucleoside transporter 1
LEGPGEQETK	10	2	1.0000	2	0.000000			sp|Q99808|S29A1_HUMAN	Q99808	S29A1_HUMAN	SLC29A1	Equilibrative nucleoside transporter 1
SSIAGSSTWER	11	2	1.0000	2	0.000000			sp|Q99808|S29A1_HUMAN	Q99808	S29A1_HUMAN	SLC29A1	Equilibrative nucleoside transporter 1
EESGVSVSNSQPTNESHSIK	20	3	1.0000	1	0.000000			sp|Q99808|S29A1_HUMAN	Q99808	S29A1_HUMAN	SLC29A1	Equilibrative nucleoside transporter 1
LEGPGEQETK	10	2	1.0000	1	0.000000			sp|Q99808|S29A1_HUMAN	Q99808	S29A1_HUMAN	SLC29A1	Equilibrative nucleoside transporter 1
LEGPGEQETK	10	2	0.9970	1	0.000000			sp|Q99808|S29A1_HUMAN	Q99808	S29A1_HUMAN	SLC29A1	Equilibrative nucleoside transporter 1
DLAEITTLDR	10	2	1.0000	1	0.000000			sp|Q9BS26|ERP44_HUMAN	Q9BS26	ERP44_HUMAN	ERP44	Endoplasmic reticulum resident protein 44
EDTESLEIFQNEVAR	15	2	1.0000	1	0.000000			sp|Q9BS26|ERP44_HUMAN	Q9BS26	ERP44_HUMAN	ERP44	Endoplasmic reticulum resident protein 44
EEFPNENQVVFAR	13	2	1.0000	1	0.000000			sp|Q9BS26|ERP44_HUMAN	Q9BS26	ERP44_HUMAN	ERP44	Endoplasmic reticulum resident protein 44
NIIGYFEQK	9	2	0.8863	1	0.000000			sp|Q9BS26|ERP44_HUMAN	Q9BS26	ERP44_HUMAN	ERP44	Endoplasmic reticulum resident protein 44
DLAEITTLDR	10	2	1.0000	2	0.000000			sp|Q9BS26|ERP44_HUMAN	Q9BS26	ERP44_HUMAN	ERP44	Endoplasmic reticulum resident protein 44
TPADCPVIAIDSFR	14	2	1.0000	1	0.000000	5C(57.0215)		sp|Q9BS26|ERP44_HUMAN	Q9BS26	ERP44_HUMAN	ERP44	Endoplasmic reticulum resident protein 44
DLAEITTLDR	10	2	0.9981	1	0.000000			sp|Q9BS26|ERP44_HUMAN	Q9BS26	ERP44_HUMAN	ERP44	Endoplasmic reticulum resident protein 44
EDTESLEIFQNEVAR	15	2	1.0000	1	0.000000			sp|Q9BS26|ERP44_HUMAN	Q9BS26	ERP44_HUMAN	ERP44	Endoplasmic reticulum resident protein 44
EEFPNENQVVFAR	13	2	1.0000	3	0.000000			sp|Q9BS26|ERP44_HUMAN	Q9BS26	ERP44_HUMAN	ERP44	Endoplasmic reticulum resident protein 44
TPADCPVIAIDSFR	14	2	1.0000	1	0.000000	5C(57.0215)		sp|Q9BS26|ERP44_HUMAN	Q9BS26	ERP44_HUMAN	ERP44	Endoplasmic reticulum resident protein 44
DLAEITTLDR	10	2	0.9977	2	0.000000			sp|Q9BS26|ERP44_HUMAN	Q9BS26	ERP44_HUMAN	ERP44	Endoplasmic reticulum resident protein 44
NIIGYFEQK	9	2	0.9768	2	0.000000			sp|Q9BS26|ERP44_HUMAN	Q9BS26	ERP44_HUMAN	ERP44	Endoplasmic reticulum resident protein 44
TPADCPVIAIDSFR	14	2	1.0000	1	0.000000	5C(57.0215)		sp|Q9BS26|ERP44_HUMAN	Q9BS26	ERP44_HUMAN	ERP44	Endoplasmic reticulum resident protein 44
AFMIIQEQR	9	2	1.0000	2	0.000000			sp|Q9H5V8|CDCP1_HUMAN	Q9H5V8	CDCP1_HUMAN	CDCP1	CUB domain-containing protein 1
DQVACLTFFK	10	2	1.0000	1	0.000000	5C(57.0215)		sp|Q9H5V8|CDCP1_HUMAN	Q9H5V8	CDCP1_HUMAN	CDCP1	CUB domain-containing protein 1
EEGVFTVTPDTK	12	2	1.0000	1	0.000000			sp|Q9H5V8|CDCP1_HUMAN	Q9H5V8	CDCP1_HUMAN	CDCP1	CUB domain-containing protein 1
FVPGCFVCLESR	12	2	0.9916	1	0.000000	5C(57.0215), 8C(57.0215)		sp|Q9H5V8|CDCP1_HUMAN	Q9H5V8	CDCP1_HUMAN	CDCP1	CUB domain-containing protein 1
ISFLCDDLTR	10	2	1.0000	1	0.000000	5C(57.0215)		sp|Q9H5V8|CDCP1_HUMAN	Q9H5V8	CDCP1_HUMAN	CDCP1	CUB domain-containing protein 1
LATEEPPPR	9	2	1.0000	4	0.000000			sp|Q9H5V8|CDCP1_HUMAN	Q9H5V8	CDCP1_HUMAN	CDCP1	CUB domain-containing protein 1
LSLVLVPAQK	10	2	0.9998	1	0.000000			sp|Q9H5V8|CDCP1_HUMAN	Q9H5V8	CDCP1_HUMAN	CDCP1	CUB domain-containing protein 1
QIGPGESCPDGVTHSISGR	19	3	1.0000	1	0.000000	8C(57.0215)		sp|Q9H5V8|CDCP1_HUMAN	Q9H5V8	CDCP1_HUMAN	CDCP1	CUB domain-containing protein 1
VEYYIPGSTTNPEVFK	16	2	1.0000	1	0.000000			sp|Q9H5V8|CDCP1_HUMAN	Q9H5V8	CDCP1_HUMAN	CDCP1	CUB domain-containing protein 1
AFMIIQEQR	9	2	1.0000	3	0.000000			sp|Q9H5V8|CDCP1_HUMAN	Q9H5V8	CDCP1_HUMAN	CDCP1	CUB domain-containing protein 1
AMSLTIEPR	9	2	0.9999	3	0.000000			sp|Q9H5V8|CDCP1_HUMAN	Q9H5V8	CDCP1_HUMAN	CDCP1	CUB domain-containing protein 1
DQVACLTFFK	10	2	1.0000	1	0.000000	5C(57.0215)		sp|Q9H5V8|CDCP1_HUMAN	Q9H5V8	CDCP1_HUMAN	CDCP1	CUB domain-containing protein 1
EEGVFTVTPDTK	12	2	0.9935	1	0.000000			sp|Q9H5V8|CDCP1_HUMAN	Q9H5V8	CDCP1_HUMAN	CDCP1	CUB domain-containing protein 1
ISFLCDDLTR	10	2	0.9963	2	0.000000	5C(57.0215)		sp|Q9H5V8|CDCP1_HUMAN	Q9H5V8	CDCP1_HUMAN	CDCP1	CUB domain-containing protein 1
LATEEPPPR	9	2	1.0000	2	0.000000			sp|Q9H5V8|CDCP1_HUMAN	Q9H5V8	CDCP1_HUMAN	CDCP1	CUB domain-containing protein 1
LSLVLVPAQK	10	2	1.0000	1	0.000000			sp|Q9H5V8|CDCP1_HUMAN	Q9H5V8	CDCP1_HUMAN	CDCP1	CUB domain-containing protein 1
QIGPGESCPDGVTHSISGR	19	3	1.0000	2	0.000000	8C(57.0215)		sp|Q9H5V8|CDCP1_HUMAN	Q9H5V8	CDCP1_HUMAN	CDCP1	CUB domain-containing protein 1
VEYYIPGSTTNPEVFK	16	2	1.0000	1	0.000000			sp|Q9H5V8|CDCP1_HUMAN	Q9H5V8	CDCP1_HUMAN	CDCP1	CUB domain-containing protein 1
AFMIIQEQR	9	2	1.0000	3	0.000000			sp|Q9H5V8|CDCP1_HUMAN	Q9H5V8	CDCP1_HUMAN	CDCP1	CUB domain-containing protein 1
AMSLTIEPR	9	2	0.9997	1	0.000000			sp|Q9H5V8|CDCP1_HUMAN	Q9H5V8	CDCP1_HUMAN	CDCP1	CUB domain-containing protein 1
DQVACLTFFK	10	2	1.0000	3	0.000000	5C(57.0215)		sp|Q9H5V8|CDCP1_HUMAN	Q9H5V8	CDCP1_HUMAN	CDCP1	CUB domain-containing protein 1
DRLSLVLVPAQK	12	2	1.0000	1	0.000000			sp|Q9H5V8|CDCP1_HUMAN	Q9H5V8	CDCP1_HUMAN	CDCP1	CUB domain-containing protein 1
EEGVFTVTPDTK	12	2	0.9999	2	0.000000			sp|Q9H5V8|CDCP1_HUMAN	Q9H5V8	CDCP1_HUMAN	CDCP1	CUB domain-containing protein 1
FVPGCFVCLESR	12	2	1.0000	1	0.000000	5C(57.0215), 8C(57.0215)		sp|Q9H5V8|CDCP1_HUMAN	Q9H5V8	CDCP1_HUMAN	CDCP1	CUB domain-containing protein 1
ISFLCDDLTR	10	2	0.9729	1	0.000000	5C(57.0215)		sp|Q9H5V8|CDCP1_HUMAN	Q9H5V8	CDCP1_HUMAN	CDCP1	CUB domain-containing protein 1
IYVVDLSNER	10	2	0.9864	1	0.000000			sp|Q9H5V8|CDCP1_HUMAN	Q9H5V8	CDCP1_HUMAN	CDCP1	CUB domain-containing protein 1
LATEEPPPR	9	2	1.0000	3	0.000000			sp|Q9H5V8|CDCP1_HUMAN	Q9H5V8	CDCP1_HUMAN	CDCP1	CUB domain-containing protein 1
LSLVLVPAQK	10	2	1.0000	2	0.000000			sp|Q9H5V8|CDCP1_HUMAN	Q9H5V8	CDCP1_HUMAN	CDCP1	CUB domain-containing protein 1
QIGPGESCPDGVTHSISGR	19	3	1.0000	3	0.000000	8C(57.0215)		sp|Q9H5V8|CDCP1_HUMAN	Q9H5V8	CDCP1_HUMAN	CDCP1	CUB domain-containing protein 1
TFAPSFQQEASR	12	2	1.0000	6	0.000000			sp|Q9H5V8|CDCP1_HUMAN	Q9H5V8	CDCP1_HUMAN	CDCP1	CUB domain-containing protein 1
VEYYIPGSTTNPEVFK	16	2	1.0000	3	0.000000			sp|Q9H5V8|CDCP1_HUMAN	Q9H5V8	CDCP1_HUMAN	CDCP1	CUB domain-containing protein 1
AFMIIQEQR	9	2	1.0000	1	0.000000			sp|Q9H5V8|CDCP1_HUMAN	Q9H5V8	CDCP1_HUMAN	CDCP1	CUB domain-containing protein 1
AMSLTIEPR	9	2	1.0000	2	0.000000			sp|Q9H5V8|CDCP1_HUMAN	Q9H5V8	CDCP1_HUMAN	CDCP1	CUB domain-containing protein 1
DQVACLTFFK	10	2	1.0000	2	0.000000	5C(57.0215)		sp|Q9H5V8|CDCP1_HUMAN	Q9H5V8	CDCP1_HUMAN	CDCP1	CUB domain-containing protein 1
EEGVFTVTPDTK	12	2	1.0000	1	0.000000			sp|Q9H5V8|CDCP1_HUMAN	Q9H5V8	CDCP1_HUMAN	CDCP1	CUB domain-containing protein 1
FVPGCFVCLESR	12	2	1.0000	1	0.000000	5C(57.0215), 8C(57.0215)		sp|Q9H5V8|CDCP1_HUMAN	Q9H5V8	CDCP1_HUMAN	CDCP1	CUB domain-containing protein 1
ISFLCDDLTR	10	2	1.0000	2	0.000000	5C(57.0215)		sp|Q9H5V8|CDCP1_HUMAN	Q9H5V8	CDCP1_HUMAN	CDCP1	CUB domain-containing protein 1
IYVVDLSNER	10	2	0.9999	2	0.000000			sp|Q9H5V8|CDCP1_HUMAN	Q9H5V8	CDCP1_HUMAN	CDCP1	CUB domain-containing protein 1
LATEEPPPR	9	2	1.0000	8	0.000000			sp|Q9H5V8|CDCP1_HUMAN	Q9H5V8	CDCP1_HUMAN	CDCP1	CUB domain-containing protein 1
LSLVLVPAQK	10	2	1.0000	1	0.000000			sp|Q9H5V8|CDCP1_HUMAN	Q9H5V8	CDCP1_HUMAN	CDCP1	CUB domain-containing protein 1
QIGPGESCPDGVTHSISGR	19	3	1.0000	2	0.000000	8C(57.0215)		sp|Q9H5V8|CDCP1_HUMAN	Q9H5V8	CDCP1_HUMAN	CDCP1	CUB domain-containing protein 1
TFAPSFQQEASR	12	2	1.0000	6	0.000000			sp|Q9H5V8|CDCP1_HUMAN	Q9H5V8	CDCP1_HUMAN	CDCP1	CUB domain-containing protein 1
VEYYIPGSTTNPEVFK	16	2	1.0000	1	0.000000			sp|Q9H5V8|CDCP1_HUMAN	Q9H5V8	CDCP1_HUMAN	CDCP1	CUB domain-containing protein 1
LLNGPGDVETGTSITVPQK	19	2	1.0000	1	0.000000			sp|Q9HC07|TM165_HUMAN	Q9HC07	TM165_HUMAN	TMEM165	Transmembrane protein 165
LLNGPGDVETGTSITVPQKK	20	3	1.0000	2	0.000000			sp|Q9HC07|TM165_HUMAN	Q9HC07	TM165_HUMAN	TMEM165	Transmembrane protein 165
NKEPPAPAQQLQPQPVAVQGPEPAR	25	3	1.0000	2	0.000000			sp|Q9HC07|TM165_HUMAN	Q9HC07	TM165_HUMAN	TMEM165	Transmembrane protein 165
SQLTTIVLAAR	11	2	1.0000	1	0.000000			sp|Q9HC07|TM165_HUMAN	Q9HC07	TM165_HUMAN	TMEM165	Transmembrane protein 165
LLNGPGDVETGTSITVPQK	19	2	1.0000	1	0.000000			sp|Q9HC07|TM165_HUMAN	Q9HC07	TM165_HUMAN	TMEM165	Transmembrane protein 165
LLNGPGDVETGTSITVPQKK	20	3	1.0000	2	0.000000			sp|Q9HC07|TM165_HUMAN	Q9HC07	TM165_HUMAN	TMEM165	Transmembrane protein 165
NKEPPAPAQQLQPQPVAVQGPEPAR	25	3	1.0000	1	0.000000			sp|Q9HC07|TM165_HUMAN	Q9HC07	TM165_HUMAN	TMEM165	Transmembrane protein 165
SQLTTIVLAAR	11	2	1.0000	1	0.000000			sp|Q9HC07|TM165_HUMAN	Q9HC07	TM165_HUMAN	TMEM165	Transmembrane protein 165
LLNGPGDVETGTSITVPQKK	20	3	1.0000	3	0.000000			sp|Q9HC07|TM165_HUMAN	Q9HC07	TM165_HUMAN	TMEM165	Transmembrane protein 165
NKEPPAPAQQLQPQPVAVQGPEPAR	25	3	1.0000	3	0.000000			sp|Q9HC07|TM165_HUMAN	Q9HC07	TM165_HUMAN	TMEM165	Transmembrane protein 165
SQLTTIVLAAR	11	2	1.0000	1	0.000000			sp|Q9HC07|TM165_HUMAN	Q9HC07	TM165_HUMAN	TMEM165	Transmembrane protein 165
NKEPPAPAQQLQPQPVAVQGPEPAR	25	3	1.0000	2	0.000000			sp|Q9HC07|TM165_HUMAN	Q9HC07	TM165_HUMAN	TMEM165	Transmembrane protein 165
ADDVRPEVTWSFSR	14	3	1.0000	3	0.000000			sp|Q9P2B2|FPRP_HUMAN	Q9P2B2	FPRP_HUMAN	PTGFRN	Prostaglandin F2 receptor negative regulator
ALSADQGSYR	10	2	1.0000	5	0.000000			sp|Q9P2B2|FPRP_HUMAN	Q9P2B2	FPRP_HUMAN	PTGFRN	Prostaglandin F2 receptor negative regulator
AQDGDFIFSK	10	2	1.0000	6	0.000000			sp|Q9P2B2|FPRP_HUMAN	Q9P2B2	FPRP_HUMAN	PTGFRN	Prostaglandin F2 receptor negative regulator
CMVTAWSPVR	10	2	1.0000	3	0.000000	1C(57.0215)		sp|Q9P2B2|FPRP_HUMAN	Q9P2B2	FPRP_HUMAN	PTGFRN	Prostaglandin F2 receptor negative regulator
CSTPSTDATVQGNYEDTVQVK	21	2	1.0000	1	0.000000	1C(57.0215)		sp|Q9P2B2|FPRP_HUMAN	Q9P2B2	FPRP_HUMAN	PTGFRN	Prostaglandin F2 receptor negative regulator
DSLVHSSPHVALSHVDAR	18	3	1.0000	2	0.000000			sp|Q9P2B2|FPRP_HUMAN	Q9P2B2	FPRP_HUMAN	PTGFRN	Prostaglandin F2 receptor negative regulator
EAEIHSKPVFITVK	14	3	1.0000	7	0.000000			sp|Q9P2B2|FPRP_HUMAN	Q9P2B2	FPRP_HUMAN	PTGFRN	Prostaglandin F2 receptor negative regulator
EGEPFELR	8	2	0.9995	3	0.000000			sp|Q9P2B2|FPRP_HUMAN	Q9P2B2	FPRP_HUMAN	PTGFRN	Prostaglandin F2 receptor negative regulator
EHTDTFNFR	9	2	1.0000	4	0.000000			sp|Q9P2B2|FPRP_HUMAN	Q9P2B2	FPRP_HUMAN	PTGFRN	Prostaglandin F2 receptor negative regulator
FHPGLGYEQR	10	2, 3	1.0000	7	0.000000			sp|Q9P2B2|FPRP_HUMAN	Q9P2B2	FPRP_HUMAN	PTGFRN	Prostaglandin F2 receptor negative regulator
GNYYCVVSAWTK	12	2	1.0000	2	0.000000	5C(57.0215)		sp|Q9P2B2|FPRP_HUMAN	Q9P2B2	FPRP_HUMAN	PTGFRN	Prostaglandin F2 receptor negative regulator
LDTVGSDAYR	10	2	1.0000	3	0.000000			sp|Q9P2B2|FPRP_HUMAN	Q9P2B2	FPRP_HUMAN	PTGFRN	Prostaglandin F2 receptor negative regulator
MPDSTLPGSR	10	2	1.0000	3	0.000000			sp|Q9P2B2|FPRP_HUMAN	Q9P2B2	FPRP_HUMAN	PTGFRN	Prostaglandin F2 receptor negative regulator
[truncated: 173 more rows]
